# Supplementary material for: 4-Bromo-2-({4-[(hy­droxy­imino)­meth­yl]phen­yl}imino­meth­yl)phenol
Source: Acta Crystallogr Sect E Struct Rep Online. 2010 Jul 14;66(Pt 8):o2014. doi: 10.1107/S160053681002698X (PMC3007216; doi:10.1107/S160053681002698X)
Supplement: Supplementary file 2 [file e-66-o2014-Isup2.hkl]

# 
# h,k,l, Fc-squared, Fo-squared, sigma(Fo-squared) and status flag 
# 
data_I
_shelx_title '  _m100524d' 
_shelx_refln_list_code          4 
_shelx_F_calc_maximum      170.41 
_exptl_crystal_F_000       640.00 
_reflns_d_resolution_high  0.6540 
 
loop_ 
 _symmetry_equiv_pos_as_xyz 
 'x, y, z' 
 'x+1/2, -y+1/2, -z' 
 '-x, y+1/2, -z+1/2' 
 '-x+1/2, -y, z+1/2' 
 
_cell_length_a     4.4279 
_cell_length_b    12.1790 
_cell_length_c    23.1960 
_cell_angle_alpha  90.000 
_cell_angle_beta   90.000 
_cell_angle_gamma  90.000 
 
_shelx_F_squared_multiplier     1.000 
 
loop_ 
 _refln_index_h 
 _refln_index_k 
 _refln_index_l 
 _refln_F_squared_calc 
 _refln_F_squared_meas 
 _refln_F_squared_sigma 
 _refln_observed_status 
   2   0   0     5988.13     5901.28     75.67 o 
   4   0   0       16.82        8.59     10.47 o 
   1   1   0     3827.20     4278.44     91.75 o 
   2   1   0     2664.50     2641.06     36.65 o 
   3   1   0     4749.20     4772.34     90.00 o 
   4   1   0     1098.85     1101.09     45.82 o 
   5   1   0       37.70       20.20     33.55 o 
   0   2   0     4380.10     4705.21    145.60 o 
   1   2   0     7398.76     7802.50    150.92 o 
   2   2   0     2521.51     2495.14     33.90 o 
   3   2   0     1854.05     1851.43     50.64 o 
   4   2   0       74.01       67.13     30.92 o 
   5   2   0       39.05       32.95     36.41 o 
   6   2   0      318.60      255.91     60.09 o 
   1   3   0     3273.70     3355.68     37.38 o 
   2   3   0      319.65      304.51     12.04 o 
   3   3   0     2121.09     1999.97     43.86 o 
   4   3   0     1513.03     1451.38     57.24 o 
   5   3   0       14.23       25.40     38.23 o 
   6   3   0       12.47       18.57     30.33 o 
   0   4   0     4005.65     3987.68    260.71 o 
   1   4   0    21186.92    23701.57    473.21 o 
   2   4   0      251.82      284.46     14.44 o 
   3   4   0     1221.81     1151.88     38.80 o 
   4   4   0       96.72       85.35     21.82 o 
   5   4   0       22.55       16.99     31.24 o 
   6   4   0        0.03       -1.34     31.56 o 
   1   5   0      359.71      444.82     14.91 o 
   2   5   0       79.74       84.95     12.60 o 
   3   5   0     2884.38     2892.29     79.22 o 
   4   5   0     1197.84     1106.41     38.11 o 
   5   5   0     2008.50     1994.68    105.18 o 
   6   5   0        7.32       -1.13     31.32 o 
   0   6   0     5628.86     5224.29    442.30 o 
   1   6   0      558.10      460.78     19.38 o 
   2   6   0     4217.07     4534.59    119.57 o 
   3   6   0       19.51       24.78     12.41 o 
   4   6   0      829.72      836.52     48.38 o 
   5   6   0      124.48      111.20     84.69 o 
   6   6   0       88.39       43.03    103.98 o 
   1   7   0     1307.92     1366.60     35.90 o 
   2   7   0     2615.30     2693.21     60.01 o 
   3   7   0      417.18      437.88     35.04 o 
   4   7   0      307.48      359.93     28.70 o 
   5   7   0       96.41      123.88    118.44 o 
   6   7   0      130.99       59.72    193.14 o 
   0   8   0     5135.02     4950.02    488.14 o 
   1   8   0       19.28       32.12     14.40 o 
   2   8   0     1303.51     1358.44     41.55 o 
   3   8   0       98.02       94.58     41.07 o 
   4   8   0        3.43        1.12     15.37 o 
   5   8   0        0.08       14.37     32.03 o 
   1   9   0      125.22      130.65     26.83 o 
   2   9   0     2520.72     2712.50     77.43 o 
   3   9   0      261.63      255.02     25.18 o 
   4   9   0     1235.74     1283.50     73.23 o 
   5   9   0       54.29       39.02     65.10 o 
   0  10   0      812.68      737.09     52.50 o 
   1  10   0     2343.22     2334.10     62.36 o 
   2  10   0      525.46      506.05     34.57 o 
   3  10   0       58.98       63.93     27.83 o 
   4  10   0      106.21      105.96     53.09 o 
   5  10   0        3.11        6.16     28.48 o 
   1  11   0      672.14      697.03     37.27 o 
   2  11   0       11.98       17.83     12.46 o 
   3  11   0      755.55      816.53     51.66 o 
   4  11   0      262.29      299.00     37.94 o 
   5  11   0      300.68      301.93     54.01 o 
   0  12   0       18.52       19.12     21.85 o 
   1  12   0      950.08      989.41     45.52 o 
   2  12   0       48.43       62.36     22.30 o 
   3  12   0       94.35      104.46     35.94 o 
   4  12   0       13.07       16.10     15.62 o 
   5  12   0       18.20       16.48     54.39 o 
   1  13   0      552.21      533.28     39.54 o 
   2  13   0        8.20       11.29     11.09 o 
   3  13   0      621.83      617.08     41.20 o 
   4  13   0      131.50      118.01     38.82 o 
   0  14   0      173.10      152.68     94.16 o 
   1  14   0      425.42      398.60     46.09 o 
   2  14   0      443.05      462.59     37.54 o 
   3  14   0       14.71       13.95     17.90 o 
   4  14   0        5.76       -1.32     19.30 o 
   1  15   0       12.90       17.28     18.87 o 
   2  15   0      248.00      221.17     53.81 o 
   3  15   0       82.29       61.45     42.02 o 
   0  16   0      902.90      860.90    111.18 o 
   1  16   0      108.21      127.09     69.57 o 
   2  16   0       81.03       74.61     45.06 o 
   3  16   0       27.28       24.22     28.13 o 
   1  17   0        0.19       13.42     17.17 o 
   2  17   0      332.08      395.55     53.54 o 
   0  18   0      238.92      350.22    106.23 o 
   1  18   0      147.52       97.60    201.66 o 
   1   0   1       21.54       19.33      3.38 o 
   2   0   1     6006.79     6097.53     70.47 o 
   3   0   1       76.21       91.79     12.66 o 
   4   0   1     2124.24     1967.22     93.56 o 
   5   0   1        9.64        8.05     15.82 o 
  -5   1   1       27.20       19.66     35.68 o 
  -4   1   1       19.60       18.71     10.42 o 
  -3   1   1      807.03      817.86     27.45 o 
  -2   1   1     3043.62     2901.35     46.59 o 
  -1   1   1     1768.09     1738.20     39.42 o 
   0   1   1     2256.70     2393.99     48.12 o 
   1   1   1     1847.32     1801.48     27.16 o 
   2   1   1     3032.00     2878.46     67.31 o 
   3   1   1      602.48      599.94     21.85 o 
   4   1   1       35.06       31.61     17.85 o 
   5   1   1       40.53       34.06     38.07 o 
  -6   2   1       24.62       24.41     67.62 o 
  -5   2   1      529.57      506.52     72.63 o 
  -4   2   1      889.25      796.59     39.47 o 
  -3   2   1     1222.92     1168.45     34.88 o 
  -2   2   1     1350.58     1297.04     29.57 o 
  -1   2   1     3830.21     3811.05    191.61 o 
   0   2   1     1475.66     1459.12     14.52 o 
   1   2   1     3422.38     3497.87     92.76 o 
   2   2   1     1656.47     1577.50     24.45 o 
   3   2   1     1277.30     1239.90     29.14 o 
   4   2   1      886.96      839.11     33.07 o 
   5   2   1      520.84      465.37     70.14 o 
   6   2   1       28.93       30.57     48.47 o 
  -6   3   1       41.25       33.14     75.26 o 
  -5   3   1        5.17        6.83     35.63 o 
  -4   3   1       17.38       17.03      9.40 o 
  -3   3   1      274.75      246.68     21.09 o 
  -2   3   1     1443.68     1426.46     26.01 o 
  -1   3   1     3566.02     3590.11     53.51 o 
   0   3   1     5854.20     6500.92     51.56 o 
   1   3   1     2908.43     2978.49     38.06 o 
   2   3   1     1386.19     1347.95     27.84 o 
   3   3   1      280.89      248.79     19.43 o 
   4   3   1        9.59       10.41      8.37 o 
   5   3   1        2.75       14.65     19.13 o 
  -6   4   1       75.63       32.52     80.62 o 
  -5   4   1     1650.91     1590.53    144.55 o 
  -4   4   1      339.75      320.97     26.48 o 
  -3   4   1     2998.18     2862.20    102.78 o 
  -2   4   1       12.77        9.42      4.63 o 
  -1   4   1     1394.94     1395.45     21.79 o 
   0   4   1      508.17      530.83     10.78 o 
   1   4   1     1757.63     1711.12     36.02 o 
   2   4   1       38.02       39.61     18.97 o 
   3   4   1     3056.81     3008.53     70.30 o 
   4   4   1      357.80      330.88     31.21 o 
   5   4   1     1622.48     1577.21    145.70 o 
   6   4   1       92.32       48.52    103.09 o 
  -6   5   1       49.21       35.82     60.98 o 
  -5   5   1      511.85      459.02     84.47 o 
  -4   5   1     1013.82      998.02     39.55 o 
  -3   5   1      681.52      631.33     43.61 o 
  -2   5   1      907.18      962.21     23.36 o 
  -1   5   1     7197.61     7729.09    194.24 o 
   0   5   1       39.37       38.50      5.91 o 
   1   5   1     7873.54     8269.15     80.27 o 
   2   5   1     1058.65     1125.45     31.33 o 
   3   5   1      709.33      709.29     41.82 o 
   4   5   1      944.43      975.55     44.19 o 
   5   5   1      603.71      533.95     91.25 o 
   6   5   1       31.32       19.56     49.11 o 
  -6   6   1        3.05        0.97     17.96 o 
  -5   6   1       11.16        9.26     17.27 o 
  -4   6   1     1234.93     1266.25     65.51 o 
  -3   6   1      608.30      568.46     37.55 o 
  -2   6   1     2487.51     2662.11     87.14 o 
  -1   6   1     1060.88     1133.82     20.21 o 
   0   6   1      479.78      478.92     13.20 o 
   1   6   1     1096.66     1173.23     25.35 o 
   2   6   1     2632.93     2833.95     91.10 o 
   3   6   1      731.71      732.83     42.18 o 
   4   6   1     1493.92     1526.34     82.89 o 
   5   6   1       65.88       60.68     46.71 o 
   6   6   1        1.14       -2.09     31.88 o 
  -6   7   1        8.61        5.88     14.37 o 
  -5   7   1      149.26      136.71     48.34 o 
  -4   7   1       94.76       82.71     43.16 o 
  -3   7   1      240.34      248.62     32.82 o 
  -2   7   1     1533.29     1533.15     43.97 o 
  -1   7   1     2733.41     2786.47     51.90 o 
   0   7   1     3014.44     3108.86     39.40 o 
   1   7   1     2551.58     2582.22     55.34 o 
   2   7   1     1366.20     1314.45     38.52 o 
   3   7   1      205.34      196.71     21.97 o 
   4   7   1      105.85       96.35     40.11 o 
   5   7   1      104.06      104.04    103.00 o 
   6   7   1       34.57       17.74     23.79 o 
  -6   8   1      131.42       69.20    209.30 o 
  -5   8   1      105.57       75.77    114.20 o 
  -4   8   1     1127.20     1057.62     79.20 o 
  -3   8   1      311.44      303.38     26.90 o 
  -2   8   1     1190.85     1149.18     36.93 o 
  -1   8   1       57.04       55.49      8.52 o 
   0   8   1       21.43       22.94      9.87 o 
   1   8   1       38.21       44.13     17.99 o 
   2   8   1     1206.62     1232.02     38.55 o 
   3   8   1      330.59      335.44     25.58 o 
   4   8   1     1083.71     1090.77     51.65 o 
   5   8   1      115.47      101.84     79.88 o 
  -5   9   1      166.33      142.41     55.51 o 
  -4   9   1       35.89       31.36     14.93 o 
  -3   9   1       51.70       60.12     28.48 o 
  -2   9   1     1430.09     1455.33     54.10 o 
  -1   9   1      680.96      655.70     38.58 o 
   0   9   1     8774.28     8856.44    180.63 o 
   1   9   1      842.24      817.91     29.54 o 
   2   9   1     1414.86     1407.90     44.87 o 
   3   9   1       32.49       41.27     20.25 o 
   4   9   1       30.36       22.40     23.26 o 
   5   9   1      171.47      153.60     47.03 o 
  -5  10   1      114.18       80.65     93.21 o 
  -4  10   1      175.56      185.30     79.92 o 
  -3  10   1      470.46      454.29     31.60 o 
  -2  10   1      344.98      367.81     32.73 o 
  -1  10   1     2240.21     2207.17     57.91 o 
   0  10   1       57.83       54.10     12.32 o 
   1  10   1     2257.60     2257.15     56.33 o 
   2  10   1      536.88      545.88     34.88 o 
   3  10   1      401.27      399.82     31.60 o 
   4  10   1      109.75      132.49     68.95 o 
   5  10   1      206.15      218.02     45.35 o 
  -5  11   1        3.68        4.88     22.27 o 
  -4  11   1      114.93       89.92     45.79 o 
  -3  11   1      539.11      532.79     44.86 o 
  -2  11   1      340.35      364.82     28.59 o 
  -1  11   1     2088.34     2105.41     79.50 o 
   0  11   1      658.70      643.56     31.88 o 
   1  11   1     1654.15     1692.42     68.88 o 
   2  11   1      362.75      344.03     28.82 o 
   3  11   1      502.21      528.46     44.23 o 
   4  11   1       87.68       82.48     47.32 o 
   5  11   1        0.03        3.75     18.61 o 
  -4  12   1       74.24       76.61     54.78 o 
  -3  12   1      686.50      737.54     56.97 o 
  -2  12   1      865.25      839.67     45.22 o 
  -1  12   1       31.52       29.11     17.35 o 
   0  12   1      367.73      352.58     50.23 o 
   1  12   1        1.57        9.28      7.24 o 
   2  12   1      852.52      828.47     48.73 o 
   3  12   1      760.04      792.61     55.61 o 
   4  12   1       76.50       68.68     64.43 o 
   5  12   1      181.62      102.18    233.94 o 
  -4  13   1       20.67       18.00     12.26 o 
  -3  13   1      221.80      254.38     55.68 o 
  -2  13   1      162.11      173.54     57.14 o 
  -1  13   1     1700.36     1786.76     87.74 o 
   0  13   1      298.35      327.26     46.77 o 
   1  13   1     1823.18     1874.99     76.87 o 
   2  13   1      163.01      178.99     58.67 o 
   3  13   1      185.04      204.73     58.85 o 
   4  13   1       27.24       16.60     23.69 o 
  -4  14   1      180.12      114.00     95.74 o 
  -3  14   1      472.77      508.16     39.39 o 
  -2  14   1      149.47      151.81     46.19 o 
  -1  14   1      106.13       68.34     29.19 o 
   0  14   1      835.51      843.54     57.02 o 
   1  14   1      118.06      113.16     54.79 o 
   2  14   1      130.22      130.18     56.06 o 
   3  14   1      577.83      613.19     39.01 o 
   4  14   1      129.80      102.12    122.10 o 
  -3  15   1      240.07      201.43     42.52 o 
  -2  15   1      354.67      352.48     43.22 o 
  -1  15   1      171.33      178.66     76.90 o 
   0  15   1      834.04      894.88     51.25 o 
   1  15   1      163.96      163.58     80.83 o 
   2  15   1      372.30      365.33     49.88 o 
   3  15   1      284.65      260.11     53.57 o 
  -3  16   1      178.08      116.14    153.13 o 
  -2  16   1      146.73      118.74     91.65 o 
  -1  16   1      190.17      199.90     89.80 o 
   0  16   1       28.19       23.55     20.32 o 
   1  16   1      194.52      195.14    102.48 o 
   2  16   1      160.28       92.39     35.31 o 
   3  16   1      151.88       89.24     92.31 o 
  -2  17   1       90.94       58.49     63.47 o 
  -1  17   1       95.01       36.49     33.64 o 
   0  17   1      595.73      697.97     72.72 o 
   1  17   1       88.67       71.41     50.69 o 
   2  17   1      104.46       93.44     75.25 o 
   0  18   1       26.81       29.52     28.88 o 
   1  18   1       57.19       23.52     85.28 o 
   0   0   2     1391.37     1417.47     45.83 o 
   1   0   2     2009.46     2045.31     23.48 o 
   2   0   2     1417.90     1297.82     22.33 o 
   3   0   2      815.50      768.26     27.30 o 
   4   0   2       13.44       10.50      8.65 o 
   5   0   2      389.84      381.83     35.71 o 
  -5   1   2       33.45       26.05     33.29 o 
  -4   1   2      622.94      603.73     36.28 o 
  -3   1   2      273.84      253.20     16.13 o 
  -2   1   2     2011.06     1994.01     32.33 o 
  -1   1   2     5307.34     5728.31    126.37 o 
   0   1   2      333.36      328.37      8.12 o 
   1   1   2     5570.96     6099.10     79.33 o 
   2   1   2     1790.45     1677.23     25.03 o 
   3   1   2      415.85      395.90     19.67 o 
   4   1   2      546.63      551.27     37.71 o 
   5   1   2       30.63       32.04     42.79 o 
  -6   2   2       76.65       46.22     97.82 o 
  -5   2   2      278.69      247.10     61.62 o 
  -4   2   2      544.49      510.58     39.37 o 
  -3   2   2     1012.81      970.70     32.00 o 
  -2   2   2     1139.11     1049.18     24.58 o 
  -1   2   2     2995.84     2871.46     56.07 o 
   0   2   2    14465.92    16454.21    324.66 o 
   1   2   2     3162.52     3195.78     49.94 o 
   2   2   2     1113.25     1073.01     21.14 o 
   3   2   2     1005.65      977.50     25.11 o 
   4   2   2      475.42      469.15     31.09 o 
   5   2   2      322.59      288.73     60.47 o 
   6   2   2       56.34       32.85     92.08 o 
  -6   3   2       81.99       30.86    111.80 o 
  -5   3   2      167.09      176.60    120.23 o 
  -4   3   2      379.40      357.88     22.23 o 
  -3   3   2     1671.74     1630.75     39.28 o 
  -2   3   2     2755.97     2706.80     38.05 o 
  -1   3   2      838.71      863.04     16.19 o 
   0   3   2     6533.49     6822.94    115.81 o 
   1   3   2     1262.58     1222.18     25.04 o 
   2   3   2     2773.22     2747.03     40.47 o 
   3   3   2     1726.13     1651.78     41.75 o 
   4   3   2      363.94      366.45     29.10 o 
   5   3   2      167.45      178.83    145.32 o 
  -6   4   2       54.82       35.15    131.39 o 
  -5   4   2      408.69      344.27     48.90 o 
  -4   4   2      635.79      606.57     38.34 o 
  -3   4   2      416.09      387.03     25.85 o 
  -2   4   2     1434.78     1403.59     29.51 o 
  -1   4   2     4610.63     4718.23     57.29 o 
   0   4   2      287.48      292.30      9.04 o 
   1   4   2     4642.37     4653.40    126.56 o 
   2   4   2     1414.35     1451.34     32.83 o 
   3   4   2      376.23      367.70     26.13 o 
   4   4   2      857.94      821.12     43.56 o 
   5   4   2      373.58      316.01     47.88 o 
   6   4   2       67.90       44.53    112.44 o 
  -6   5   2       61.40       31.78     33.43 o 
  -5   5   2      119.86      134.52    154.13 o 
  -4   5   2       32.12       27.02     16.78 o 
  -3   5   2     2355.86     2303.67     61.74 o 
  -2   5   2     1767.98     1761.99     36.19 o 
  -1   5   2     2501.87     2561.59     36.13 o 
   0   5   2     2511.80     2386.60     27.69 o 
   1   5   2     2580.99     2655.57     35.38 o 
   2   5   2     1873.57     1944.55     44.94 o 
   3   5   2     2190.57     2264.76     73.45 o 
   4   5   2       14.36       18.92     10.45 o 
   5   5   2       60.11       84.74     77.48 o 
  -6   6   2      312.69      249.40     48.45 o 
  -5   6   2      186.05      169.23    110.80 o 
  -4   6   2      578.70      566.77     34.67 o 
  -3   6   2      423.81      435.28     30.76 o 
  -2   6   2      980.75      997.44     33.28 o 
  -1   6   2     1591.69     1483.14     37.01 o 
   0   6   2     1818.12     1746.87     25.02 o 
   1   6   2     1548.30     1503.33     28.69 o 
   2   6   2      765.70      751.33     26.00 o 
   3   6   2      498.97      524.87     33.31 o 
   4   6   2      524.56      531.39     31.65 o 
   5   6   2      133.35      133.33     64.10 o 
  -6   7   2        5.82       12.92     21.21 o 
  -5   7   2      585.48      562.71     63.46 o 
  -4   7   2      514.69      524.69     35.37 o 
  -3   7   2      216.80      211.73     27.37 o 
  -2   7   2      705.32      707.88     29.66 o 
  -1   7   2     2061.02     2052.53     36.23 o 
   0   7   2      830.17      855.62     18.61 o 
   1   7   2     2179.34     2127.08     47.93 o 
   2   7   2      579.31      574.12     36.37 o 
   3   7   2      262.14      242.97     24.52 o 
   4   7   2      560.29      640.58     44.98 o 
   5   7   2      557.63      648.81    107.94 o 
   6   7   2        4.68       12.75     33.19 o 
  -6   8   2        0.51        8.89     22.24 o 
  -5   8   2      115.80      132.50     98.07 o 
  -4   8   2       44.08       37.89     21.05 o 
  -3   8   2      715.95      742.76     41.49 o 
  -2   8   2      914.83      944.60     36.21 o 
  -1   8   2      267.21      282.83     20.95 o 
   0   8   2     3939.31     3990.32     77.53 o 
   1   8   2      249.14      246.07     20.15 o 
   2   8   2      843.07      931.39     41.41 o 
   3   8   2      656.57      676.38     35.27 o 
   4   8   2       36.40       27.31     16.48 o 
   5   8   2      122.67      106.01    105.48 o 
  -5   9   2       71.72       54.41     84.42 o 
  -4   9   2      697.73      734.54     44.70 o 
  -3   9   2      219.48      221.43     41.52 o 
  -2   9   2     1755.24     1790.12     63.65 o 
  -1   9   2     2276.64     2293.45     53.55 o 
   0   9   2        2.38        7.29      6.07 o 
   1   9   2     2370.72     2363.74     55.84 o 
   2   9   2     1675.55     1735.28     64.02 o 
   3   9   2      211.55      202.55     26.51 o 
   4   9   2      610.79      671.16     54.85 o 
   5   9   2       63.90       52.43     71.91 o 
  -5  10   2       71.11       58.58     57.41 o 
  -4  10   2      253.07      245.23     32.88 o 
  -3  10   2      568.26      558.30     35.40 o 
  -2  10   2     1464.16     1541.84     63.89 o 
  -1  10   2     1019.57     1015.14     35.76 o 
   0  10   2      335.60      345.60     22.73 o 
   1  10   2      767.56      779.52     44.29 o 
   2  10   2     1629.14     1631.10     65.47 o 
   3  10   2      505.74      506.87     34.68 o 
   4  10   2      225.76      206.96    133.84 o 
   5  10   2       43.79       31.29     49.45 o 
  -5  11   2       95.45       85.44     85.79 o 
  -4  11   2      273.94      233.11     40.36 o 
  -3  11   2      437.58      438.55     33.65 o 
  -2  11   2      164.57      190.13     64.36 o 
  -1  11   2      410.98      394.79     27.07 o 
   0  11   2     2446.87     2432.30     72.90 o 
   1  11   2      226.74      238.12     35.47 o 
   2  11   2      196.59      225.72     60.45 o 
   3  11   2      501.76      480.74     47.81 o 
   4  11   2      325.80      332.27     62.45 o 
   5  11   2      120.27       92.55    136.85 o 
  -4  12   2      116.86      119.70     59.02 o 
  -3  12   2       56.16       70.22     30.28 o 
  -2  12   2      220.22      230.40     71.05 o 
  -1  12   2     1105.53     1104.14     39.87 o 
   0  12   2      218.35      248.58     88.48 o 
   1  12   2     1303.29     1336.89     42.53 o 
   2  12   2       98.16       97.19     31.73 o 
   3  12   2       51.50       57.58     26.15 o 
   4  12   2      134.06      148.15     99.56 o 
  -4  13   2       45.95       34.64     31.62 o 
  -3  13   2      496.93      538.72     53.58 o 
  -2  13   2      240.80      250.95     85.21 o 
  -1  13   2      229.72      232.64     83.30 o 
   0  13   2      954.12     1002.08     63.59 o 
   1  13   2      326.11      296.29     29.53 o 
   2  13   2      272.70      284.30     40.23 o 
   3  13   2      520.79      538.83     42.77 o 
   4  13   2       47.64       33.54     34.86 o 
  -4  14   2      290.82      294.72     51.32 o 
  -3  14   2      322.95      331.61     42.11 o 
  -2  14   2      142.10      121.13     49.53 o 
  -1  14   2      719.45      752.07     61.44 o 
   0  14   2      158.31      187.02     65.98 o 
   1  14   2      795.11      814.44     63.70 o 
   2  14   2      152.72      131.57     52.62 o 
   3  14   2      297.19      337.65     46.20 o 
   4  14   2      262.56      302.59     75.43 o 
  -3  15   2      461.15      476.37     37.10 o 
  -2  15   2      391.38      429.93     43.06 o 
  -1  15   2      153.99      156.59     84.60 o 
   0  15   2       72.84       66.11     30.64 o 
   1  15   2      194.29      206.61     98.46 o 
   2  15   2      373.62      372.71     32.42 o 
   3  15   2      358.50      382.66     35.50 o 
  -3  16   2       82.38       40.49     43.80 o 
  -2  16   2      740.13      802.98     47.79 o 
  -1  16   2       83.39       75.03     33.63 o 
   0  16   2      464.05      457.42     42.37 o 
   1  16   2       45.43       40.37     25.01 o 
   2  16   2      634.97      678.87     49.20 o 
   3  16   2       88.67       49.97     64.84 o 
  -2  17   2       52.93       31.84     28.46 o 
  -1  17   2      325.93      298.83     41.06 o 
   0  17   2       67.94       66.41     44.51 o 
   1  17   2      301.43      236.06     58.62 o 
   2  17   2       60.79       37.04     40.10 o 
  -1  18   2       90.91       77.56     49.30 o 
   0  18   2      299.22      249.59    240.51 o 
   1  18   2       89.46       37.86    123.67 o 
   1   0   3     9078.34     9744.49    145.81 o 
   2   0   3     2481.47     2424.39     32.59 o 
   3   0   3     1501.19     1479.02     37.05 o 
   4   0   3     2655.64     2503.24    108.81 o 
  -5   1   3      625.74      579.79     60.29 o 
  -4   1   3      122.82      117.78     29.55 o 
  -3   1   3     3100.56     3043.25     67.89 o 
  -2   1   3     2008.14     1944.15     33.58 o 
  -1   1   3     5800.07     6558.90    156.78 o 
   0   1   3     1729.97     1664.77     58.64 o 
   1   1   3     6344.03     7118.84     64.00 o 
   2   1   3     2152.53     2109.07     24.63 o 
   3   1   3     3075.49     3061.59     53.61 o 
   4   1   3      182.55      164.22     27.22 o 
   5   1   3      613.08      583.84     81.26 o 
  -5   2   3      152.07      148.79     31.05 o 
  -4   2   3       89.67       82.47     43.31 o 
  -3   2   3      721.84      671.43     30.17 o 
  -2   2   3     2341.39     2286.67     39.76 o 
  -1   2   3    10556.80    11447.98     99.29 o 
   0   2   3    11601.51    12751.43    100.63 o 
   1   2   3     9502.14    10398.31    266.33 o 
   2   2   3     2372.76     2286.62     35.33 o 
   3   2   3      682.25      683.16     29.26 o 
   4   2   3       64.69       64.25     61.30 o 
   5   2   3      187.04      191.24    179.18 o 
  -5   3   3      287.86      251.40     53.65 o 
  -4   3   3     1867.80     1744.49     67.41 o 
  -3   3   3      524.93      488.00     32.47 o 
  -2   3   3     1446.18     1356.21     28.61 o 
  -1   3   3      644.05      634.53     10.96 o 
   0   3   3     2346.57     2229.56     40.64 o 
   1   3   3      533.15      519.72     11.20 o 
   2   3   3     1385.63     1382.82     24.45 o 
   3   3   3      469.06      432.75     30.69 o 
   4   3   3     1791.71     1778.57    108.36 o 
   5   3   3      206.52      178.59     73.41 o 
   6   3   3      265.42      243.80     56.15 o 
  -6   4   3      160.35      141.24     56.32 o 
  -5   4   3      350.94      334.42     49.54 o 
  -4   4   3      163.84      163.77     28.97 o 
  -3   4   3      665.49      653.05     36.91 o 
  -2   4   3     3426.54     3289.23     75.59 o 
  -1   4   3      821.51      821.03     12.21 o 
   0   4   3    13902.99    15281.47    127.73 o 
   1   4   3      761.61      776.10     15.84 o 
   2   4   3     2971.26     2881.67     77.06 o 
   3   4   3      711.38      710.39     26.34 o 
   4   4   3      151.75      150.83     28.99 o 
   5   4   3      288.74      276.15     43.27 o 
  -6   5   3      212.44      169.77     56.68 o 
  -5   5   3      261.11      198.82     47.53 o 
  -4   5   3     1186.65     1200.99     63.42 o 
  -3   5   3     1248.27     1218.89     44.63 o 
  -2   5   3     2568.97     2512.95     46.49 o 
  -1   5   3     2087.77     2107.89     26.79 o 
   0   5   3      770.79      819.75     24.98 o 
   1   5   3     2155.92     2206.76     31.54 o 
   2   5   3     2388.30     2364.07     49.20 o 
   3   5   3     1210.45     1226.04     39.93 o 
   4   5   3     1045.33     1103.03     67.37 o 
   5   5   3      201.57      153.94     80.51 o 
  -6   6   3      290.59      246.46     50.66 o 
  -5   6   3      218.82      191.43     35.45 o 
  -4   6   3      208.51      189.80     27.99 o 
  -3   6   3     1489.33     1462.57     44.19 o 
  -2   6   3     1283.09     1245.75     32.29 o 
  -1   6   3     2749.76     2701.98     65.38 o 
   0   6   3     2110.48     2023.16     29.56 o 
   1   6   3     2456.36     2414.83     36.46 o 
   2   6   3     1394.26     1398.20     36.65 o 
   3   6   3     1355.35     1450.86     57.32 o 
   4   6   3      197.08      239.61     96.67 o 
   5   6   3      244.38      243.98     40.70 o 
  -6   7   3      171.53      149.98     60.32 o 
  -5   7   3      592.89      546.23     50.79 o 
  -4   7   3      115.58      133.04     64.12 o 
  -3   7   3     1222.99     1227.97     51.85 o 
  -2   7   3     1494.90     1524.98     43.22 o 
  -1   7   3      653.72      637.72     16.14 o 
   0   7   3      553.93      513.04     15.48 o 
   1   7   3      515.13      496.83     21.13 o 
   2   7   3     1657.95     1684.81     41.47 o 
   3   7   3     1363.23     1347.83     56.11 o 
   4   7   3      118.74      136.62    105.63 o 
   5   7   3      682.10      662.53     89.83 o 
  -6   8   3       15.34       18.73     34.88 o 
  -5   8   3       43.06       25.86     22.20 o 
  -4   8   3      208.28      210.18     34.15 o 
  -3   8   3      163.27      194.76     69.27 o 
  -2   8   3      254.31      247.12     21.43 o 
  -1   8   3     4248.11     4225.66     64.19 o 
   0   8   3        3.30        3.51      5.38 o 
   1   8   3     3862.58     3853.99     73.24 o 
   2   8   3      291.04      297.38     24.69 o 
   3   8   3      136.87      141.99     28.90 o 
   4   8   3      167.41      159.63    135.04 o 
   5   8   3       72.96       43.84     56.21 o 
  -5   9   3      292.53      357.72     78.28 o 
  -4   9   3      265.28      254.22     29.18 o 
  -3   9   3      854.54      886.33     39.50 o 
  -2   9   3      608.87      617.38     32.07 o 
  -1   9   3      901.19      873.10     32.62 o 
   0   9   3     1310.31     1303.67     31.82 o 
   1   9   3      836.82      799.83     29.15 o 
   2   9   3      543.68      553.62     35.91 o 
   3   9   3      846.73      849.60     41.36 o 
   4   9   3      226.01      244.79     82.54 o 
   5   9   3      356.80      398.98     60.87 o 
  -5  10   3      133.69      109.88    106.75 o 
  -4  10   3      143.73      141.49     67.90 o 
  -3  10   3      114.53      128.76     46.23 o 
  -2  10   3     1473.91     1500.63     63.15 o 
  -1  10   3     1321.77     1285.47     41.58 o 
   0  10   3     1704.28     1718.90     40.34 o 
   1  10   3     1511.30     1482.89     43.26 o 
   2  10   3     1468.09     1468.09     60.15 o 
   3  10   3       78.54       80.90     31.45 o 
   4  10   3      117.47      135.62    175.11 o 
   5  10   3      134.67      105.96     96.24 o 
  -5  11   3       71.63       34.22     83.11 o 
  -4  11   3      140.89      146.73     72.13 o 
  -3  11   3      153.06      190.84     42.51 o 
  -2  11   3     1246.80     1220.82     58.91 o 
  -1  11   3     1159.50     1125.11     51.14 o 
   0  11   3      779.06      797.74     39.94 o 
   1  11   3     1289.29     1257.03     53.89 o 
   2  11   3     1459.32     1470.38     66.27 o 
   3  11   3      183.18      212.80     41.72 o 
   4  11   3      174.59      207.37    123.52 o 
   5  11   3       41.85       33.54     37.00 o 
  -4  12   3        6.32        5.65     11.09 o 
  -3  12   3      188.54      208.77     49.92 o 
  -2  12   3      304.66      309.19     38.88 o 
  -1  12   3      117.43      109.42     23.53 o 
   0  12   3     1265.63     1303.92     49.30 o 
   1  12   3       67.95       44.91     20.70 o 
   2  12   3      239.16      250.68     62.51 o 
   3  12   3      212.13      224.24     47.18 o 
   4  12   3        4.30       -7.36     30.61 o 
   5  12   3        4.63        7.31     23.71 o 
  -4  13   3      282.43      300.69     48.57 o 
  -3  13   3       52.36       54.55     22.38 o 
  -2  13   3      167.28      207.65     75.07 o 
  -1  13   3      311.11      318.60     37.79 o 
   0  13   3      240.84      263.44     84.71 o 
   1  13   3      248.89      265.46     36.24 o 
   2  13   3      233.94      254.93     53.01 o 
   3  13   3       41.59       46.60     22.62 o 
   4  13   3      305.70      334.32     61.26 o 
  -4  14   3       28.09       13.18     14.46 o 
  -3  14   3       94.66       97.08     41.46 o 
  -2  14   3      597.07      630.52     38.47 o 
  -1  14   3      432.25      449.96     66.26 o 
   0  14   3      379.30      404.16     73.36 o 
   1  14   3      422.16      446.57     49.63 o 
   2  14   3      644.01      693.25     39.90 o 
   3  14   3       95.55       91.77     63.15 o 
   4  14   3       10.43       12.41     15.81 o 
  -3  15   3      209.16      189.62     47.89 o 
  -2  15   3       47.24       27.50     26.17 o 
  -1  15   3       99.53       77.54     47.17 o 
   0  15   3      305.07      325.07     50.73 o 
   1  15   3      128.03      105.88     62.02 o 
   2  15   3       28.09       18.96     12.19 o 
   3  15   3      276.72      270.57     40.32 o 
  -3  16   3      105.26       61.92     59.12 o 
  -2  16   3      192.17      192.78     40.88 o 
  -1  16   3      133.20      111.90     56.28 o 
   0  16   3       51.79       34.95     27.20 o 
   1  16   3      151.66      130.82     59.99 o 
   2  16   3      123.99      101.84     69.69 o 
   3  16   3      130.20       87.62    105.89 o 
  -2  17   3      101.49       68.44     86.18 o 
  -1  17   3       89.44       72.74     43.96 o 
   0  17   3      128.12      119.80     85.36 o 
   1  17   3      108.37       90.39     77.60 o 
   2  17   3       65.97       54.58     67.12 o 
   0  18   3       52.47       34.05     56.24 o 
   1  18   3      324.17      333.74    168.22 o 
   0   0   4      162.01      156.87      6.55 o 
   1   0   4     3924.88     4024.10     63.54 o 
   2   0   4      214.22      183.84      9.11 o 
   3   0   4     1807.24     1810.91     40.39 o 
   4   0   4      917.41      862.27     43.16 o 
  -5   1   4       85.99       65.83     78.12 o 
  -4   1   4       16.74       12.10      8.93 o 
  -3   1   4      284.29      255.34     26.27 o 
  -2   1   4     1491.18     1473.58     30.15 o 
  -1   1   4    24960.63    28642.22    761.18 o 
   0   1   4      102.61      103.80      4.47 o 
   1   1   4    29038.59    31438.96   1176.60 o 
   2   1   4     1645.63     1665.07     22.32 o 
   3   1   4      369.61      359.01     24.80 o 
   4   1   4       28.23       23.56     22.52 o 
   5   1   4      118.89      113.78    117.40 o 
  -5   2   4      481.73      454.83     51.81 o 
  -4   2   4      834.59      734.21     41.75 o 
  -3   2   4     1624.90     1554.83     48.26 o 
  -2   2   4     2122.59     2098.56     36.07 o 
  -1   2   4     6561.97     7084.78    136.10 o 
   0   2   4     3026.28     3037.49     33.65 o 
   1   2   4     7202.30     7910.19     80.84 o 
   2   2   4     1782.26     1760.83     34.35 o 
   3   2   4     1886.18     1908.24     40.53 o 
   4   2   4      886.68      949.73     99.16 o 
   5   2   4      396.53      417.01     73.60 o 
  -5   3   4      199.06      152.47     43.10 o 
  -4   3   4       36.20       38.52     20.41 o 
  -3   3   4      288.65      261.13     22.34 o 
  -2   3   4     3628.59     3668.22     51.70 o 
  -1   3   4      547.56      504.79     10.65 o 
   0   3   4     7253.44     7832.62    117.64 o 
   1   3   4      572.00      527.92     11.76 o 
   2   3   4     3190.63     3258.56     37.34 o 
   3   3   4      275.20      276.70     19.31 o 
   4   3   4       47.83       49.76     29.44 o 
   5   3   4      176.40      151.26    161.58 o 
  -5   4   4      168.68      139.72    113.98 o 
  -4   4   4     1174.27     1149.26     49.12 o 
  -3   4   4      320.77      302.97     25.52 o 
  -2   4   4     5040.32     5029.37     54.28 o 
  -1   4   4     1288.99     1298.53     25.68 o 
   0   4   4      142.89      149.63      8.11 o 
   1   4   4     1354.64     1301.14     29.20 o 
   2   4   4     5754.09     5917.26    149.48 o 
   3   4   4      291.75      292.01     20.71 o 
   4   4   4     1524.06     1669.74    109.72 o 
   5   4   4      185.64      176.29    164.04 o 
  -6   5   4      167.27      114.91    184.59 o 
  -5   5   4      195.40      176.90     54.95 o 
  -4   5   4       59.68       55.43     31.55 o 
  -3   5   4      140.28      144.95     17.21 o 
  -2   5   4     2383.31     2354.50     56.98 o 
  -1   5   4     1144.98     1149.83     18.68 o 
   0   5   4    11589.19    12903.67    113.39 o 
   1   5   4     1435.53     1493.22     25.60 o 
   2   5   4     2538.51     2602.01     74.77 o 
   3   5   4      215.87      219.44     17.32 o 
   4   5   4       59.37       65.92     52.48 o 
   5   5   4      231.87      216.97     39.19 o 
   6   5   4      133.94       96.18    110.94 o 
  -6   6   4      273.91      271.56     72.82 o 
  -5   6   4      590.04      534.29     53.83 o 
  -4   6   4     1515.66     1526.37     76.72 o 
  -3   6   4     1566.92     1610.43     56.74 o 
  -2   6   4      555.35      544.06     31.97 o 
  -1   6   4      479.62      467.42     13.21 o 
   0   6   4     4990.56     5414.10     63.78 o 
   1   6   4      634.63      623.60     19.51 o 
   2   6   4      514.35      480.60     30.75 o 
   3   6   4     1323.98     1310.33     38.45 o 
   4   6   4     1542.21     1835.68    271.16 o 
   5   6   4      688.61      704.18     79.64 o 
   6   6   4      310.80      218.91    175.67 o 
  -6   7   4      135.05       68.69    155.23 o 
  -5   7   4       56.39       48.80     42.76 o 
  -4   7   4      172.22      172.82     41.33 o 
  -3   7   4      978.78      951.90     50.48 o 
  -2   7   4      427.68      426.82     30.86 o 
  -1   7   4     4152.06     4297.46     71.97 o 
   0   7   4      220.64      178.93     12.77 o 
   1   7   4     4171.42     4141.99     80.58 o 
   2   7   4      371.46      388.79     31.09 o 
   3   7   4      970.64      951.41     39.87 o 
   4   7   4      201.44      213.28     53.58 o 
   5   7   4       31.16       37.30     32.54 o 
  -6   8   4        8.73       11.20     22.02 o 
  -5   8   4      232.25      254.48     41.58 o 
  -4   8   4       12.49       16.41     13.98 o 
  -3   8   4     1265.75     1345.46     60.05 o 
  -2   8   4       60.07       59.08     20.04 o 
  -1   8   4     1067.85     1046.48     24.32 o 
   0   8   4       48.11       43.92     18.17 o 
   1   8   4     1261.60     1211.61     34.56 o 
   2   8   4       39.82       48.81     20.45 o 
   3   8   4     1562.01     1652.09     81.89 o 
   4   8   4        6.95       10.06     21.60 o 
   5   8   4      215.67      268.41     45.84 o 
  -5   9   4       50.61       31.77     33.48 o 
  -4   9   4      112.22      116.32     44.75 o 
  -3   9   4      167.19      206.14     78.26 o 
  -2   9   4       98.78       92.23     35.41 o 
  -1   9   4     1755.15     1816.76     40.25 o 
   0   9   4      148.73      147.83     20.75 o 
   1   9   4     1808.62     1832.05     45.54 o 
   2   9   4       70.73       72.44     27.05 o 
   3   9   4      113.34      146.90     51.88 o 
   4   9   4      131.21      133.66     91.60 o 
   5   9   4       32.91       24.74     31.23 o 
  -5  10   4      379.37      375.94     75.53 o 
  -4  10   4      392.47      399.45     39.09 o 
  -3  10   4     1362.88     1388.86     66.25 o 
  -2  10   4       64.15       55.79     20.34 o 
  -1  10   4       93.41       97.62     35.74 o 
   0  10   4      167.08      169.70     24.77 o 
   1  10   4       54.78       53.41     19.49 o 
   2  10   4       11.67       15.11      8.95 o 
   3  10   4     1463.49     1408.72     63.47 o 
   4  10   4      465.19      579.37     80.86 o 
   5  10   4      369.11      430.89     54.81 o 
  -5  11   4       61.70       26.33     70.61 o 
  -4  11   4       55.15       46.97     33.85 o 
  -3  11   4      235.72      242.26     49.98 o 
  -2  11   4      887.54      903.78     48.27 o 
  -1  11   4     1759.75     1691.26     70.47 o 
   0  11   4     3206.51     3261.32    104.80 o 
   1  11   4     1738.29     1638.12     64.97 o 
   2  11   4     1027.03     1000.50     48.39 o 
   3  11   4      236.34      264.25     38.77 o 
   4  11   4       46.79       56.69     36.78 o 
   5  11   4       71.92       78.39     68.59 o 
  -4  12   4      322.47      319.32     33.63 o 
  -3  12   4      103.70      112.91     52.51 o 
  -2  12   4     1964.15     1977.36     83.87 o 
  -1  12   4       44.39       52.03     22.84 o 
   0  12   4       98.85      103.01     35.71 o 
   1  12   4       38.17       29.61     17.19 o 
   2  12   4     2012.85     1905.47     83.75 o 
   3  12   4       77.67       86.69     36.91 o 
   4  12   4      307.79      314.39     86.78 o 
   5  12   4       22.82       11.90     22.88 o 
  -4  13   4       24.37       17.50     14.73 o 
  -3  13   4      102.74      106.08     32.62 o 
  -2  13   4      423.47      442.19     50.07 o 
  -1  13   4      116.82      114.79     43.49 o 
   0  13   4     1521.65     1607.01     82.60 o 
   1  13   4      142.02      142.51     31.17 o 
   2  13   4      346.83      327.52     40.41 o 
   3  13   4       70.26       64.00     30.65 o 
   4  13   4       20.82       16.15     21.51 o 
  -4  14   4      426.75      445.80     63.27 o 
  -3  14   4      204.16      188.07     37.99 o 
  -2  14   4      376.40      402.52     34.72 o 
  -1  14   4        8.82       12.49     17.57 o 
   0  14   4       43.55       45.87     29.27 o 
   1  14   4       10.18       15.12     12.39 o 
   2  14   4      348.50      382.19     40.21 o 
   3  14   4      209.31      205.21     35.21 o 
   4  14   4      398.90      452.72     69.64 o 
  -3  15   4        2.72        5.72     10.92 o 
  -2  15   4      291.35      302.60     48.96 o 
  -1  15   4     1148.61     1248.13     63.25 o 
   0  15   4      654.04      722.63     49.97 o 
   1  15   4     1042.76     1128.72     64.43 o 
   2  15   4      309.38      313.26     36.25 o 
   3  15   4       12.88        9.98     15.42 o 
  -3  16   4      397.36      389.49     64.36 o 
  -2  16   4       17.65       15.93     17.51 o 
  -1  16   4      167.15      138.09     68.91 o 
   0  16   4        5.96       10.26     19.76 o 
   1  16   4      164.11      144.68     72.82 o 
   2  16   4       28.19       20.75     23.44 o 
   3  16   4      381.96      405.89     62.30 o 
  -2  17   4       64.32       50.52     32.54 o 
  -1  17   4      337.88      363.05     64.74 o 
   0  17   4       23.45       27.70     21.41 o 
   1  17   4      379.29      405.10     46.93 o 
   2  17   4       58.93       30.48     64.54 o 
   0  18   4        0.29       -1.82     41.77 o 
   1  18   4       28.10       21.30     26.66 o 
   1   0   5     3629.36     3644.49     47.17 o 
   2   0   5     4165.34     4741.54     69.28 o 
   3   0   5      755.19      777.17     28.88 o 
   4   0   5      176.86      162.48     38.76 o 
   5   0   5      371.35      346.71     42.31 o 
  -5   1   5      697.49      687.76     88.65 o 
  -4   1   5      285.19      277.88     26.31 o 
  -3   1   5     3461.05     3400.24     76.66 o 
  -2   1   5      777.53      755.20     27.31 o 
  -1   1   5    18663.00    19467.14   1769.75 o 
   0   1   5     5596.27     5774.48     71.92 o 
   1   1   5    16989.73    18528.71    417.69 o 
   2   1   5      858.33      866.79     24.47 o 
   3   1   5     3571.76     3699.15     95.60 o 
   4   1   5      326.92      317.77     37.97 o 
   5   1   5      575.30      629.66     61.92 o 
  -5   2   5       82.86       64.98     45.47 o 
  -4   2   5       75.91       58.75     32.11 o 
  -3   2   5      135.72      130.96     47.91 o 
  -2   2   5      202.72      222.30     14.04 o 
  -1   2   5     5471.94     5638.29     79.44 o 
   0   2   5     6325.71     6405.11     59.60 o 
   1   2   5     5745.57     5956.22    110.23 o 
   2   2   5      505.34      511.26     12.30 o 
   3   2   5      137.66      122.12     10.98 o 
   4   2   5       93.71       81.16     55.35 o 
   5   2   5      131.02      112.49     77.64 o 
   6   2   5       80.21       52.22     66.23 o 
  -5   3   5       87.32       88.35     42.08 o 
  -4   3   5     1645.83     1545.00     69.71 o 
  -3   3   5      362.91      345.48     30.33 o 
  -2   3   5     3857.14     4077.41     65.81 o 
  -1   3   5      998.72      927.60     17.14 o 
   0   3   5      206.50      181.44      8.38 o 
   1   3   5     1108.71     1053.84     25.66 o 
   2   3   5     4038.70     4309.73     59.59 o 
   3   3   5      324.54      324.56     20.83 o 
   4   3   5     1776.55     1879.58     96.54 o 
   5   3   5      107.00      104.70     99.18 o 
  -5   4   5      252.42      232.03     30.35 o 
  -4   4   5      579.51      530.51     34.16 o 
  -3   4   5      340.00      318.67     23.80 o 
  -2   4   5     2783.19     2757.64     36.21 o 
  -1   4   5     1288.88     1360.69     20.38 o 
   0   4   5     3241.89     3308.07     98.11 o 
   1   4   5     1211.51     1266.02     20.57 o 
   2   4   5     2987.14     2937.10     57.13 o 
   3   4   5      358.48      359.62     24.20 o 
   4   4   5      569.82      609.64     57.62 o 
   5   4   5      222.59      210.31    153.89 o 
   6   4   5      345.35      257.36    243.19 o 
  -5   5   5       92.07       85.94     65.47 o 
  -4   5   5     1524.46     1552.86     57.68 o 
  -3   5   5      759.10      763.58     47.14 o 
  -2   5   5     2899.57     2895.58     53.46 o 
  -1   5   5      529.60      528.98     15.69 o 
   0   5   5     2813.43     2820.29     36.69 o 
   1   5   5      653.03      687.22     17.08 o 
   2   5   5     2320.22     2313.42     48.60 o 
   3   5   5      929.60      966.35     37.13 o 
   4   5   5     1199.09     1369.20    177.95 o 
   5   5   5      107.35      111.45    111.69 o 
   6   5   5      133.19      121.85    178.83 o 
  -6   6   5       71.73       47.85     64.43 o 
  -5   6   5        5.31        4.74     12.34 o 
  -4   6   5      388.70      325.99     30.49 o 
  -3   6   5      124.01      139.47     61.18 o 
  -2   6   5     1700.30     1562.73     61.96 o 
  -1   6   5     2494.35     2520.97     52.54 o 
   0   6   5     9163.92    10099.32    226.88 o 
   1   6   5     2227.25     2209.85     34.19 o 
   2   6   5     1467.26     1437.38     36.67 o 
   3   6   5      116.21      113.74     17.81 o 
   4   6   5      417.83      387.94     59.48 o 
   5   6   5        5.72       12.30     43.54 o 
   6   6   5       47.46       36.03     36.54 o 
  -6   7   5       71.13       56.32    101.78 o 
  -5   7   5      253.60      256.79     30.49 o 
  -4   7   5      133.54      143.26     63.61 o 
  -3   7   5     2692.52     2681.69    100.36 o 
  -2   7   5      552.95      573.59     38.25 o 
  -1   7   5      796.25      795.57     20.77 o 
   0   7   5       48.07       69.66     14.24 o 
   1   7   5      600.61      586.56     23.13 o 
   2   7   5      622.70      689.80     29.49 o 
   3   7   5     2335.49     2333.09     75.08 o 
   4   7   5      109.83      130.47     81.68 o 
   5   7   5      213.28      242.62     41.17 o 
  -5   8   5      115.25       75.42     56.02 o 
  -4   8   5       30.70       42.82     19.11 o 
  -3   8   5     1281.62     1296.41     61.41 o 
  -2   8   5      353.28      360.47     30.97 o 
  -1   8   5     3670.03     3600.38     59.38 o 
   0   8   5      421.91      357.04     26.25 o 
   1   8   5     3243.04     3090.14     62.02 o 
   2   8   5      333.89      324.03     24.69 o 
   3   8   5     1222.67     1214.66     52.66 o 
   4   8   5       34.62       43.70     26.92 o 
   5   8   5      138.09      123.58    134.35 o 
  -5   9   5      186.97      205.22     57.03 o 
  -4   9   5       98.44       99.07     51.31 o 
  -3   9   5     1527.85     1620.91     73.83 o 
  -2   9   5      442.52      411.37     31.96 o 
  -1   9   5     1095.38     1128.10     31.01 o 
   0   9   5      695.98      661.69     35.13 o 
   1   9   5     1021.49     1019.03     32.28 o 
   2   9   5      386.72      360.44     28.50 o 
   3   9   5     1448.01     1542.18     74.90 o 
   4   9   5       70.39       73.64     47.98 o 
   5   9   5      184.37      220.52     66.22 o 
  -5  10   5       39.96       18.97     60.23 o 
  -4  10   5      121.54      111.02     67.97 o 
  -3  10   5      207.19      245.62     49.25 o 
  -2  10   5      296.13      286.92     31.83 o 
  -1  10   5     2503.27     2687.15     92.03 o 
   0  10   5     4532.18     4664.89     91.77 o 
   1  10   5     2717.44     2750.88     87.41 o 
   2  10   5      292.91      253.75     27.42 o 
   3  10   5      259.09      276.69     33.42 o 
   4  10   5       93.61      106.43     52.13 o 
   5  10   5       35.81       45.56     42.73 o 
  -5  11   5      121.71      118.86     54.93 o 
  -4  11   5      911.54      921.84     47.30 o 
  -3  11   5        0.33        7.30     14.17 o 
  -2  11   5      174.06      196.00     36.74 o 
  -1  11   5      250.56      249.68     35.56 o 
   0  11   5      437.48      433.12     36.51 o 
   1  11   5      318.41      294.24     30.73 o 
   2  11   5      161.94      188.28     49.03 o 
   3  11   5       17.54       21.64     14.55 o 
   4  11   5      892.45      954.92     97.94 o 
   5  11   5      121.02       84.85    165.60 o 
  -4  12   5       13.04       11.58     13.67 o 
  -3  12   5       17.26       24.97     15.82 o 
  -2  12   5     1281.67     1337.12     63.95 o 
  -1  12   5      125.16      141.90     52.39 o 
   0  12   5      899.51      970.69     42.59 o 
   1  12   5      118.58      113.79     35.00 o 
   2  12   5     1265.66     1257.34     56.16 o 
   3  12   5       11.91       16.92     10.88 o 
   4  12   5       14.70       10.05     18.83 o 
  -4  13   5      483.96      510.27     37.44 o 
  -3  13   5       15.74       14.42     12.46 o 
  -2  13   5      661.74      647.83     48.40 o 
  -1  13   5      326.16      306.75     58.00 o 
   0  13   5        8.61       11.27     16.82 o 
   1  13   5      271.18      258.03     36.38 o 
   2  13   5      669.66      636.60     46.43 o 
   3  13   5       35.27       36.87     23.45 o 
   4  13   5      453.82      516.96     74.59 o 
  -4  14   5       69.46       39.17     27.96 o 
  -3  14   5       91.78       76.27     39.28 o 
  -2  14   5      314.44      360.14     54.68 o 
  -1  14   5      573.17      609.06     55.70 o 
   0  14   5     1145.08     1260.29     79.72 o 
   1  14   5      583.42      588.18     49.29 o 
   2  14   5      324.31      346.34     32.20 o 
   3  14   5      112.26       92.25     67.87 o 
   4  14   5       62.95       42.04     66.83 o 
  -3  15   5      197.50      162.43     84.92 o 
  -2  15   5      230.87      213.53     89.37 o 
  -1  15   5        3.47       15.90     17.38 o 
   0  15   5       21.69       26.17     17.45 o 
   1  15   5       13.62       12.28     22.40 o 
   2  15   5      270.57      257.64     31.97 o 
   3  15   5      109.13       80.40     65.40 o 
  -3  16   5       91.97       75.23    106.04 o 
  -2  16   5       49.72       39.82     24.60 o 
  -1  16   5      626.52      672.96     47.96 o 
   0  16   5        4.77        9.59     17.51 o 
   1  16   5      594.85      620.03     47.27 o 
   2  16   5       44.66       42.18     24.30 o 
   3  16   5       94.26       55.22     55.72 o 
  -2  17   5       79.35       66.84     78.82 o 
  -1  17   5      128.36      115.16     77.04 o 
   0  17   5       43.24       46.72     35.03 o 
   1  17   5      154.42      127.80     83.13 o 
   2  17   5       80.98       47.53     49.98 o 
   0  18   5       81.16       62.26     84.93 o 
   1  18   5      377.58      382.66     85.17 o 
   0   0   6      741.52      741.00     18.58 o 
   1   0   6     5001.73     4665.64    363.30 o 
   2   0   6      135.72      100.00     19.46 o 
   3   0   6     2037.15     2102.49     50.04 o 
   4   0   6       72.59       90.01     50.95 o 
   5   0   6      232.09      231.73     36.37 o 
  -5   1   6      455.20      401.15     68.45 o 
  -4   1   6      368.78      341.56     38.41 o 
  -3   1   6      823.71      788.76     34.75 o 
  -2   1   6     4259.33     4619.65     98.12 o 
  -1   1   6    12527.48    13723.67    186.53 o 
   0   1   6      906.49      855.35     13.70 o 
   1   1   6    11426.83    12298.83    120.76 o 
   2   1   6     4457.75     4983.19     93.49 o 
   3   1   6      793.21      806.82     22.58 o 
   4   1   6      382.21      367.48     43.81 o 
   5   1   6      384.11      369.79     54.06 o 
  -5   2   6      671.97      628.00     67.93 o 
  -4   2   6      912.93      878.59     54.76 o 
  -3   2   6     1061.07     1070.64     37.75 o 
  -2   2   6     2250.64     2254.87     46.36 o 
  -1   2   6     1127.86     1105.40     20.40 o 
   0   2   6      149.68      142.60      6.59 o 
   1   2   6     1039.40     1045.17     17.18 o 
   2   2   6     2579.85     2507.52     44.61 o 
   3   2   6     1164.87     1189.14     29.25 o 
   4   2   6      935.10      973.42     58.75 o 
   5   2   6      642.29      619.01     64.32 o 
   6   2   6       31.77       46.72     57.28 o 
  -5   3   6      413.66      413.65     59.19 o 
  -4   3   6      558.50      504.02     33.39 o 
  -3   3   6      595.54      594.74     41.93 o 
  -2   3   6     4317.26     4276.53     52.40 o 
  -1   3   6      905.30      902.90     19.01 o 
   0   3   6    13573.92    14025.30    180.13 o 
   1   3   6     1024.41     1014.07     19.68 o 
   2   3   6     4737.03     4744.44     66.17 o 
   3   3   6      474.56      509.96     28.48 o 
   4   3   6      537.84      563.35     42.22 o 
   5   3   6      358.32      367.02     76.68 o 
   6   3   6        8.66        3.99     27.11 o 
  -5   4   6       28.31       16.18     17.57 o 
  -4   4   6     1586.06     1544.43     54.95 o 
  -3   4   6      318.22      310.65     22.85 o 
  -2   4   6     2187.16     2231.86     45.66 o 
  -1   4   6     3094.97     3147.95     49.32 o 
   0   4   6     3736.19     3980.02     43.52 o 
   1   4   6     3168.83     3277.11     37.26 o 
   2   4   6     2006.75     2041.00     43.61 o 
   3   4   6      310.40      297.08     19.17 o 
   4   4   6     1299.84     1491.08    213.35 o 
   6   4   6      164.19      133.50    225.50 o 
  -5   5   6       25.40       21.86     22.89 o 
  -4   5   6      912.20      874.25     59.55 o 
  -3   5   6     2149.66     2190.63     55.04 o 
  -2   5   6     1739.74     1733.27     37.83 o 
  -1   5   6     2916.81     2706.98    218.79 o 
   0   5   6     4576.12     4426.24     56.20 o 
   1   5   6     2857.32     2989.14     38.23 o 
   2   5   6     1747.33     1780.35     40.92 o 
   3   5   6     2404.23     2413.73     52.91 o 
   4   5   6      898.69      841.41     69.14 o 
   5   5   6       68.07       62.93     81.66 o 
   6   5   6       54.64       33.33     70.25 o 
  -5   6   6      223.75      192.03     31.49 o 
  -4   6   6      657.06      689.07     53.53 o 
  -3   6   6      221.32      220.65     42.95 o 
  -2   6   6     1381.67     1365.44     34.40 o 
  -1   6   6     1591.36     1534.96     27.08 o 
   0   6   6     1019.54     1038.02     27.19 o 
   1   6   6     1343.32     1259.96     24.97 o 
   2   6   6     1394.88     1370.16     33.16 o 
   3   6   6      377.68      361.54     29.27 o 
   4   6   6      872.62      966.99    109.85 o 
   5   6   6      235.29      229.95    220.47 o 
   6   6   6       34.49       42.49     39.01 o 
  -6   7   6      113.62       72.71    168.25 o 
  -5   7   6       61.93       33.75     19.35 o 
  -4   7   6       29.96       41.09     18.73 o 
  -3   7   6       88.47       99.64     39.64 o 
  -2   7   6      234.02      221.23     18.88 o 
  -1   7   6     3038.53     3026.59     62.34 o 
   0   7   6     1335.42     1305.01     36.08 o 
   1   7   6     3160.03     3074.21     62.20 o 
   2   7   6      304.09      301.88     24.60 o 
   3   7   6       70.69       83.25     21.67 o 
   4   7   6       43.16       52.37     49.69 o 
   5   7   6       45.07       35.98     40.35 o 
  -5   8   6      277.09      297.34     35.16 o 
  -4   8   6       39.84       32.25     16.10 o 
  -3   8   6     2551.70     2710.92     78.84 o 
  -2   8   6      663.72      617.92     38.81 o 
  -1   8   6      982.73      928.98     24.92 o 
   0   8   6     4077.61     4124.92     77.84 o 
   1   8   6     1094.07     1049.60     31.02 o 
   2   8   6      732.34      686.91     38.74 o 
   3   8   6     2430.99     2664.12    115.16 o 
   4   8   6       32.33       43.40     43.03 o 
   5   8   6      271.42      239.06     65.67 o 
  -5   9   6       40.83       30.73     27.04 o 
  -4   9   6      156.90      153.67     45.63 o 
  -3   9   6      352.97      346.03     32.27 o 
  -2   9   6      835.54      825.42     40.54 o 
  -1   9   6     2415.96     2405.50     55.46 o 
   0   9   6     1894.58     1886.41     47.28 o 
   1   9   6     2727.26     2680.81     57.92 o 
   2   9   6      887.85      835.69     37.93 o 
   3   9   6      414.14      403.24     30.92 o 
   4   9   6      150.90      168.19    112.76 o 
   5   9   6       38.07       36.11     52.38 o 
  -5  10   6      147.84      113.43    117.58 o 
  -4  10   6      256.52      235.76     51.12 o 
  -3  10   6      547.37      593.54     38.75 o 
  -2  10   6      653.29      629.17     38.27 o 
  -1  10   6      876.40      849.50     45.18 o 
   0  10   6       40.94       46.08     20.99 o 
   1  10   6      653.32      612.60     32.62 o 
   2  10   6      602.03      561.49     38.66 o 
   3  10   6      574.25      621.43     38.62 o 
   4  10   6      305.04      309.89     53.91 o 
   5  10   6      133.65      113.03    152.68 o 
  -5  11   6       47.26       32.77     44.61 o 
  -4  11   6       42.29       40.32     25.82 o 
  -3  11   6       16.24       13.27     13.96 o 
  -2  11   6      464.99      460.72     36.50 o 
  -1  11   6      103.01      124.67     44.40 o 
   0  11   6      438.06      460.46     28.85 o 
   1  11   6       77.24       93.62     29.86 o 
   2  11   6      559.88      518.89     32.24 o 
   3  11   6       63.20       63.08     29.26 o 
   4  11   6       33.40       36.52     35.12 o 
   5  11   6       73.64       50.56     87.37 o 
  -4  12   6      395.25      437.52     35.97 o 
  -3  12   6      101.60       83.82     44.76 o 
  -2  12   6      944.36      946.27     56.02 o 
  -1  12   6      474.48      476.36     41.56 o 
   0  12   6       30.47       34.11     18.62 o 
   1  12   6      457.26      453.60     32.07 o 
   2  12   6      948.40      926.06     45.42 o 
   3  12   6       88.71       71.28     45.92 o 
   4  12   6      367.29      448.70     59.52 o 
  -4  13   6       80.76       63.73     55.69 o 
  -3  13   6      280.51      294.49     54.49 o 
  -2  13   6      247.14      275.04     89.17 o 
  -1  13   6      100.95       95.96     42.58 o 
   0  13   6      980.09     1030.55     57.67 o 
   1  13   6      123.39       62.41     30.42 o 
   2  13   6      219.60      221.37     36.39 o 
   3  13   6      223.63      215.70     78.56 o 
   4  13   6       69.51       62.73     65.64 o 
  -4  14   6       72.77       43.62     43.97 o 
  -3  14   6      111.45      111.85     67.55 o 
  -2  14   6      396.58      420.39     46.42 o 
  -1  14   6      114.50      117.97     48.34 o 
   0  14   6       90.38      106.26     39.69 o 
   1  14   6      209.53      225.55     77.97 o 
   2  14   6      316.14      326.90     34.79 o 
   3  14   6      112.46       93.14     69.48 o 
   4  14   6       57.28       41.71     37.53 o 
  -3  15   6       41.74       43.36     29.67 o 
  -2  15   6       16.64       12.54     20.71 o 
  -1  15   6      388.81      398.85     45.70 o 
   0  15   6      429.94      418.34     45.92 o 
   1  15   6      433.48      438.73     55.29 o 
   2  15   6       47.76       38.28     22.48 o 
   3  15   6       32.25       17.47     14.69 o 
  -3  16   6      304.70      228.96    233.86 o 
  -2  16   6       57.44       28.73     22.11 o 
  -1  16   6      200.12      156.35     92.86 o 
   0  16   6      221.45      216.63    113.22 o 
   1  16   6      160.08      131.98     68.57 o 
   2  16   6       19.83       18.94     23.16 o 
   3  16   6      283.44      271.61     69.18 o 
  -2  17   6       74.05       54.36    120.24 o 
  -1  17   6      264.44      298.31     45.81 o 
   0  17   6        3.66       13.83     22.35 o 
   1  17   6      173.04      155.43     54.43 o 
   2  17   6       41.42       35.66     54.79 o 
   0  18   6       19.64       16.18     42.36 o 
   1   0   7     3215.13     3156.69     53.28 o 
   2   0   7     1707.46     1733.11     31.87 o 
   3   0   7      265.94      247.56     27.51 o 
   4   0   7      889.10      857.72     54.97 o 
   5   0   7       31.92       29.05     25.31 o 
  -5   1   7      466.65      438.55     43.64 o 
  -4   1   7       88.11       83.23     45.61 o 
  -3   1   7     2303.64     2240.03     67.55 o 
  -2   1   7     2036.67     2075.88     47.73 o 
  -1   1   7      812.06      754.70     18.98 o 
   0   1   7     7080.97     7623.44    110.68 o 
   1   1   7      706.26      656.71     11.68 o 
   2   1   7     1627.21     1550.79     35.63 o 
   3   1   7     2274.54     2265.29     58.95 o 
   4   1   7      105.56       94.68     66.67 o 
   5   1   7      608.73      580.07     58.77 o 
  -5   2   7       46.94       42.93     36.85 o 
  -4   2   7      582.69      562.24     42.95 o 
  -3   2   7      191.38      185.35     22.86 o 
  -2   2   7      598.16      573.38     23.81 o 
  -1   2   7     2767.04     2850.51     52.01 o 
   0   2   7     3645.48     3457.60    162.47 o 
   1   2   7     2559.24     2334.46     92.23 o 
   2   2   7      669.61      629.08     13.53 o 
   3   2   7      223.39      230.19     19.32 o 
   4   2   7      605.46      667.24     52.19 o 
   5   2   7       97.82       86.37     59.54 o 
   6   2   7       55.17       62.37     66.55 o 
  -5   3   7       25.22       29.92     21.01 o 
  -4   3   7      996.67      941.22     43.03 o 
  -3   3   7      541.27      522.85     45.10 o 
  -2   3   7     2292.75     2398.90     43.04 o 
  -1   3   7     4293.16     4192.95     51.32 o 
   0   3   7     1325.84     1237.88     20.22 o 
   1   3   7     4466.45     4463.70     63.75 o 
   2   3   7     2385.67     2499.66     39.05 o 
   3   3   7      522.09      500.81     30.59 o 
   4   3   7      852.13      955.73     62.65 o 
   5   3   7       26.53       42.76     38.47 o 
   6   3   7       77.74       47.31     76.73 o 
  -6   4   7      277.12      177.25    240.53 o 
  -5   4   7      251.42      255.56     42.62 o 
  -4   4   7       42.77       25.81     20.92 o 
  -3   4   7     1972.08     2067.58     55.71 o 
  -2   4   7      801.70      794.36     24.07 o 
  -1   4   7     1185.69     1151.00     23.66 o 
   0   4   7     4813.37     4749.02     72.11 o 
   1   4   7     1216.41     1228.13     20.14 o 
   2   4   7      599.87      582.70     18.00 o 
   3   4   7     1768.27     1748.21     43.58 o 
   4   4   7       44.30       39.38     32.41 o 
  -5   5   7       21.88       26.11     25.89 o 
  -4   5   7      435.72      445.32     38.50 o 
  -3   5   7     1070.69     1080.64     37.12 o 
  -2   5   7     1161.98     1174.05     32.90 o 
  -1   5   7     1338.78     1207.87     30.80 o 
   0   5   7     1517.76     1545.82     31.52 o 
   1   5   7     1364.43     1262.16     23.07 o 
   2   5   7     1249.89     1222.19     30.49 o 
   3   5   7      904.21      955.80     41.83 o 
   4   5   7      553.26      581.72     59.71 o 
   5   5   7       12.14       15.14     20.79 o 
  -6   6   7       64.43       21.54     68.51 o 
  -5   6   7      320.52      363.07     47.48 o 
  -4   6   7       49.20       65.78     40.31 o 
  -3   6   7     1165.84     1190.36     55.15 o 
  -2   6   7     1342.00     1360.46     30.56 o 
  -1   6   7     1127.52     1095.25     27.23 o 
   0   6   7     2593.16     2506.24     37.77 o 
   1   6   7     1302.60     1257.09     30.85 o 
   2   6   7     1188.49     1137.15     29.19 o 
   3   6   7     1179.14     1263.25     51.72 o 
   4   6   7       42.52       48.46     51.89 o 
   5   6   7      331.01      404.71     81.37 o 
   6   6   7       28.25       25.40     60.74 o 
  -5   7   7      173.09      176.83     45.70 o 
  -4   7   7      140.12      137.35     68.91 o 
  -3   7   7      820.35      794.60     46.48 o 
  -2   7   7      705.92      707.15     37.67 o 
  -1   7   7     1408.11     1463.32     34.48 o 
   0   7   7     1906.84     1832.39     43.55 o 
   1   7   7     1497.07     1483.35     37.17 o 
   2   7   7      581.55      563.02     32.44 o 
   3   7   7      736.53      751.23     40.82 o 
   4   7   7      158.07      170.30    114.84 o 
   5   7   7      200.29      244.98     72.82 o 
  -5   8   7       83.18       71.58     40.62 o 
  -4   8   7      619.95      643.30     44.00 o 
  -3   8   7      153.10      183.37     74.66 o 
  -2   8   7      959.38      949.39     40.08 o 
  -1   8   7     1751.54     1690.95     39.58 o 
   0   8   7      730.35      717.98     31.07 o 
   1   8   7     1637.75     1552.45     38.67 o 
   2   8   7      914.87      938.53     40.53 o 
   3   8   7      167.37      179.23     20.58 o 
   4   8   7      707.00      902.07    115.63 o 
  -5   9   7      122.45       90.47     75.26 o 
  -4   9   7      116.25      114.62     55.32 o 
  -3   9   7       64.58       81.64     34.79 o 
  -2   9   7     1031.76     1063.74     49.05 o 
  -1   9   7      180.86      174.98     24.29 o 
   0   9   7      717.97      725.06     40.84 o 
   1   9   7      163.38      165.95     20.91 o 
   2   9   7      988.50      990.65     42.19 o 
   3   9   7      141.92      160.59     30.40 o 
   4   9   7      127.34      121.98     75.08 o 
   5   9   7      101.85      110.97    208.25 o 
  -5  10   7      151.58       95.81     86.59 o 
  -4  10   7      357.43      394.06     46.97 o 
  -3  10   7      477.74      479.73     36.12 o 
  -2  10   7      881.19      865.29     41.81 o 
  -1  10   7      530.92      550.19     43.99 o 
   0  10   7       12.62       18.04     11.26 o 
   1  10   7      468.67      451.34     32.71 o 
   2  10   7      794.76      796.30     33.02 o 
   3  10   7      396.55      407.06     32.67 o 
   4  10   7      400.39      445.70     54.50 o 
  -5  11   7       44.53       32.35     29.64 o 
  -4  11   7      232.01      251.14     48.95 o 
  -3  11   7      369.92      344.30     51.40 o 
  -2  11   7      161.19      174.45     73.58 o 
  -1  11   7      745.58      757.44     39.13 o 
   0  11   7     1350.88     1362.66     58.80 o 
   1  11   7      947.43      933.76     35.02 o 
   2  11   7      259.71      235.48     29.36 o 
   3  11   7      441.48      418.64     36.72 o 
   4  11   7      228.18      254.02    125.09 o 
  -4  12   7       74.41       75.17     37.83 o 
  -3  12   7      527.88      507.66     50.63 o 
  -2  12   7      819.43      814.30     53.89 o 
  -1  12   7      220.89      220.79     70.70 o 
   0  12   7     2255.97     2305.66     74.07 o 
   1  12   7      207.49      219.66     36.89 o 
   2  12   7      856.80      808.14     50.03 o 
   3  12   7      722.44      693.44     41.28 o 
   4  12   7       73.32       69.59     50.62 o 
  -4  13   7       70.42       58.94     39.99 o 
  -3  13   7      321.60      282.26     59.68 o 
  -2  13   7      305.51      305.49     56.89 o 
  -1  13   7      996.99     1010.57     64.58 o 
   0  13   7       10.95       19.65     13.79 o 
   1  13   7     1056.38     1081.07     51.13 o 
   2  13   7      363.03      346.78     49.10 o 
   3  13   7      273.52      236.54     47.23 o 
   4  13   7       81.68       90.98     70.86 o 
  -4  14   7      291.63      250.82     51.58 o 
  -3  14   7      245.71      266.99     67.54 o 
  -2  14   7      102.66       96.30     46.20 o 
  -1  14   7      393.16      367.99     58.04 o 
   0  14   7      145.85      178.76     60.06 o 
   1  14   7      335.18      310.61     47.25 o 
   2  14   7      155.32      133.28     56.39 o 
   3  14   7      209.09      218.02     62.81 o 
   4  14   7      350.72      448.06    103.25 o 
  -3  15   7       55.85       41.31     35.13 o 
  -2  15   7      316.20      335.10     43.78 o 
  -1  15   7      721.74      755.73     50.25 o 
   0  15   7      368.64      391.25     55.39 o 
   1  15   7      641.55      665.60     48.04 o 
   2  15   7      379.67      398.21     37.99 o 
   3  15   7      106.23       70.76     88.10 o 
  -3  16   7       20.48       27.46     33.62 o 
  -2  16   7      211.82      198.83    102.17 o 
  -1  16   7      509.94      589.99     50.20 o 
   0  16   7       16.01        8.01     14.98 o 
   1  16   7      575.44      641.99     48.07 o 
   2  16   7      188.18      150.89    117.63 o 
   3  16   7        9.02        6.99     11.84 o 
  -1  17   7       41.44       38.17     28.56 o 
   0  17   7      497.30      540.86     54.95 o 
   1  17   7       21.90       25.09     17.25 o 
   2  17   7      308.40      276.43     78.64 o 
   0  18   7      112.85       52.43    129.72 o 
   0   0   8     4040.87     4263.76    101.83 o 
   1   0   8      956.34      938.70     24.17 o 
   2   0   8     7053.75     7569.62     87.85 o 
   3   0   8       17.56       24.24     13.14 o 
   4   0   8       21.93       20.22     14.68 o 
   5   0   8      142.51       92.53     66.89 o 
  -5   1   8      412.81      368.09     41.64 o 
  -4   1   8     1550.26     1508.18     80.52 o 
  -3   1   8      524.04      515.60     45.67 o 
  -2   1   8     5392.88     5345.43    113.04 o 
  -1   1   8      407.26      385.31     14.27 o 
   0   1   8       15.82       19.64      8.54 o 
   1   1   8      406.79      362.41      8.22 o 
   2   1   8     5479.76     5686.14    161.38 o 
   3   1   8      559.94      601.19     41.68 o 
   4   1   8     1468.49     1484.49     98.44 o 
   5   1   8      387.70      382.14     53.59 o 
  -5   2   8      134.71      118.15    102.58 o 
  -4   2   8      115.45       95.56     36.16 o 
  -3   2   8       82.81       93.69     22.66 o 
  -2   2   8       94.23       83.93     16.10 o 
  -1   2   8     4068.47     4035.84     79.05 o 
   0   2   8     3395.86     3236.73     76.34 o 
   1   2   8     4179.18     4257.07     58.14 o 
   2   2   8      292.63      279.25      8.03 o 
   3   2   8      186.53      184.46     21.26 o 
   4   2   8       81.06       87.15     62.20 o 
   5   2   8      162.85      158.11    119.93 o 
  -5   3   8      448.14      483.47     53.27 o 
  -4   3   8      280.28      244.07     33.80 o 
  -3   3   8     2450.25     2421.55     72.91 o 
  -2   3   8      642.54      643.24     23.28 o 
  -1   3   8      663.15      612.84     20.45 o 
   0   3   8      188.70      171.79     10.40 o 
   1   3   8      654.79      592.30     11.37 o 
   2   3   8      891.00      873.10     22.20 o 
   3   3   8     2419.81     2543.38     73.98 o 
   4   3   8      194.28      190.62     45.70 o 
   5   3   8      449.54      516.54    127.23 o 
   6   3   8      216.81      169.99     63.20 o 
  -6   4   8       82.65       36.76     85.41 o 
  -5   4   8        2.33       -0.50     14.45 o 
  -4   4   8      169.85      161.54     77.58 o 
  -3   4   8      454.17      413.05     26.82 o 
  -2   4   8      500.20      533.79     20.42 o 
  -1   4   8     5503.93     5300.48    152.52 o 
   0   4   8     1413.06     1426.85     22.01 o 
   1   4   8     5021.23     5084.04     61.37 o 
   2   4   8      619.61      628.65     17.98 o 
   3   4   8      545.69      549.94     56.33 o 
   4   4   8      258.55      222.12     31.78 o 
   5   4   8        1.18       -6.62     43.91 o 
  -6   5   8       83.99       34.80     52.51 o 
  -5   5   8      391.45      413.16     50.75 o 
  -4   5   8       17.13       17.51     18.90 o 
  -3   5   8     1304.11     1314.75     42.88 o 
  -2   5   8      504.27      446.08     28.87 o 
  -1   5   8     1556.05     1509.35     36.26 o 
   0   5   8      719.29      688.29     19.62 o 
   1   5   8     1356.27     1339.79     23.96 o 
   2   5   8      651.71      600.39     35.01 o 
   3   5   8     1493.66     1603.88     85.64 o 
   4   5   8       49.42       35.04     68.59 o 
   5   5   8      388.19      392.71     73.17 o 
  -5   6   8      103.53       84.98     67.38 o 
  -4   6   8      246.00      251.78     59.46 o 
  -3   6   8      685.53      713.47     51.94 o 
  -2   6   8     1499.42     1509.64     36.79 o 
  -1   6   8     2206.48     2021.73     47.90 o 
   0   6   8     2244.20     2249.97     36.67 o 
   1   6   8     2353.26     2270.65     47.47 o 
   2   6   8     1731.06     1638.17     36.73 o 
   3   6   8      854.45      908.47     48.15 o 
   4   6   8      191.13      196.43     40.09 o 
   5   6   8       97.47       68.40     94.39 o 
   6   6   8       12.59        4.10     43.27 o 
  -5   7   8       98.03       82.16     67.91 o 
  -4   7   8     1397.45     1378.91     83.40 o 
  -3   7   8      536.57      516.02     44.65 o 
  -2   7   8      763.73      767.54     43.63 o 
  -1   7   8      513.39      509.11     31.01 o 
   0   7   8      114.21      129.23     14.90 o 
   1   7   8      607.11      595.87     36.48 o 
   2   7   8      639.84      660.60     36.20 o 
   3   7   8      373.99      366.37     25.18 o 
   4   7   8     1258.50     1371.10    168.24 o 
   5   7   8       79.15       65.00     83.27 o 
  -5   8   8       51.17       38.44     27.84 o 
  -4   8   8      108.67      107.16     52.61 o 
  -3   8   8      303.50      297.87     30.28 o 
  -2   8   8     1542.78     1623.15     57.75 o 
  -1   8   8      670.12      673.26     27.00 o 
   0   8   8     4709.68     4794.91     88.44 o 
   1   8   8      691.18      687.39     26.68 o 
   2   8   8     1426.42     1471.49     41.03 o 
   3   8   8      332.26      347.50     24.00 o 
   4   8   8      120.77      120.24     88.42 o 
  -5   9   8       84.55       56.13     45.81 o 
  -4   9   8      690.49      770.08     51.30 o 
  -3   9   8        7.16       11.13     18.46 o 
  -2   9   8      793.27      795.23     50.16 o 
  -1   9   8      266.87      258.61     24.68 o 
   0   9   8      233.48      163.12     43.21 o 
   1   9   8      243.00      242.25     24.10 o 
   2   9   8      928.50      881.66     39.87 o 
   3   9   8       17.23       23.62     14.06 o 
   4   9   8      641.24      770.57     71.96 o 
   5   9   8       75.09       66.36    114.56 o 
  -5  10   8       27.34       16.77     16.90 o 
  -4  10   8       94.18       82.09     44.05 o 
  -3  10   8      802.97      792.23     59.79 o 
  -2  10   8     1011.24      963.34     44.32 o 
  -1  10   8      817.84      810.98     44.14 o 
   0  10   8     2690.66     2711.63     93.49 o 
   1  10   8      652.14      634.03     31.28 o 
   2  10   8     1014.66      966.40     47.83 o 
   3  10   8      784.99      788.00     46.15 o 
   4  10   8       97.44       93.97     58.33 o 
  -5  11   8       63.83       25.98     46.41 o 
  -4  11   8       77.01       73.05     51.04 o 
  -3  11   8     1490.36     1458.24     99.87 o 
  -2  11   8      444.11      454.76     40.76 o 
  -1  11   8      273.50      274.23     37.48 o 
   0  11   8      216.51      247.56     34.72 o 
   1  11   8      319.36      299.63     23.81 o 
   2  11   8      338.13      307.43     25.20 o 
   3  11   8     1184.58     1199.22     81.01 o 
   4  11   8       69.43       82.76     62.50 o 
  -4  12   8      108.91       91.69     75.96 o 
  -3  12   8       84.02       96.82     45.74 o 
  -2  12   8       98.48       99.89     44.30 o 
  -1  12   8     2167.31     2237.80     88.62 o 
   0  12   8       13.79       27.06     15.70 o 
   1  12   8     2312.69     2401.81     69.56 o 
   2  12   8       81.29       83.68     36.27 o 
   3  12   8      130.30      143.54     64.03 o 
   4  12   8      123.71      124.41    108.50 o 
  -4  13   8       42.15       34.18     25.70 o 
  -3  13   8      391.44      447.20     48.68 o 
  -2  13   8       43.79       40.95     23.17 o 
  -1  13   8      176.06      185.46     65.48 o 
   0  13   8      953.84      913.64     52.55 o 
   1  13   8      115.06      112.82     34.69 o 
   2  13   8       39.29       31.17     23.52 o 
   3  13   8      550.51      644.08     59.68 o 
   4  13   8       33.90       20.08     34.92 o 
  -4  14   8       34.88       31.44     29.01 o 
  -3  14   8      222.50      176.18    107.57 o 
  -2  14   8      188.43      172.01     66.15 o 
  -1  14   8      529.78      538.31     51.92 o 
   0  14   8      675.33      745.70     61.83 o 
   1  14   8      449.66      457.33     37.86 o 
   2  14   8      131.36      104.50     50.23 o 
   3  14   8      182.50      161.56    119.11 o 
   4  14   8       25.99       10.40     30.14 o 
  -3  15   8      128.51      106.72     85.26 o 
  -2  15   8      280.22      276.71     51.02 o 
  -1  15   8       58.70       40.72     27.13 o 
   0  15   8        9.63       17.37     23.32 o 
   1  15   8       35.04       42.44     17.48 o 
   2  15   8      219.11      199.38     41.89 o 
   3  15   8      114.25       70.71    107.22 o 
  -2  16   8      323.99      323.42     54.47 o 
  -1  16   8       81.77       79.00     59.20 o 
   0  16   8      553.20      614.36     44.15 o 
   1  16   8       85.92       88.20     49.41 o 
   2  16   8      456.40      475.78     58.59 o 
   3  16   8       79.57       37.88     90.98 o 
  -1  17   8      295.86      321.16     83.49 o 
   0  17   8       73.06       72.91     48.17 o 
   1  17   8      293.65      284.09     59.78 o 
   2  17   8      240.06      208.02     93.10 o 
   0  18   8      223.63       87.77    229.84 o 
   1   0   9       78.54       76.80      4.48 o 
   2   0   9      506.63      584.80     14.95 o 
   3   0   9       14.23       19.83     11.28 o 
   4   0   9     2744.60     2755.67     92.49 o 
   5   0   9        7.65        5.10     15.46 o 
  -5   1   9      101.84       60.94     73.23 o 
  -4   1   9       40.84       40.40     27.35 o 
  -3   1   9      516.51      502.08     40.36 o 
  -2   1   9     7479.93     7876.05    122.94 o 
  -1   1   9      331.20      306.91     14.74 o 
   0   1   9    13117.97    14057.68    139.42 o 
   1   1   9      177.03      141.53      5.93 o 
   2   1   9     7179.66     7487.42    137.88 o 
   3   1   9      574.02      560.74     36.84 o 
   4   1   9       42.45       27.99     28.74 o 
   5   1   9      115.08       82.27     58.23 o 
  -5   2   9      408.94      382.84     79.08 o 
  -4   2   9      593.01      611.65     41.07 o 
  -3   2   9     1770.32     1740.05     61.99 o 
  -2   2   9     7324.37     7644.21    439.03 o 
  -1   2   9     1041.39     1121.57     40.30 o 
   0   2   9       17.16       22.67     10.81 o 
   1   2   9     1184.52     1221.52     16.44 o 
   2   2   9     6929.19     7555.45    352.60 o 
   3   2   9     1747.76     1785.33     80.27 o 
   4   2   9      551.58      559.25     50.11 o 
   5   2   9      403.81      395.95     60.06 o 
   6   2   9      197.13      158.20    169.00 o 
  -6   3   9       42.02       19.91     24.03 o 
  -5   3   9       88.45       65.42     43.04 o 
  -4   3   9       24.19       22.62     17.83 o 
  -3   3   9     2573.10     2645.89     73.25 o 
  -2   3   9       71.11       81.30     13.69 o 
  -1   3   9    10663.72    11370.08    120.46 o 
   0   3   9     4141.71     4261.52     47.91 o 
   1   3   9    11049.22    11771.98    149.36 o 
   2   3   9       56.04       72.19      6.72 o 
   3   3   9     2477.72     2632.48     97.01 o 
   4   3   9       23.49       25.35     21.33 o 
   6   3   9       52.06       32.77     35.18 o 
  -6   4   9       55.48       18.27     73.01 o 
  -5   4   9      451.44      470.77     48.11 o 
  -4   4   9       38.37       26.29     15.46 o 
  -3   4   9     1964.14     1989.69     53.46 o 
  -2   4   9       64.30       66.85     15.33 o 
  -1   4   9     1018.86      994.30     34.50 o 
   0   4   9       86.52      104.87      8.36 o 
   1   4   9      842.80      815.05     16.89 o 
   2   4   9       70.60       64.63      6.00 o 
   3   4   9     1983.83     2175.62     70.45 o 
   4   4   9       41.66       24.62     39.62 o 
   5   4   9      441.18      444.15     75.82 o 
  -6   5   9       82.05       42.65     84.21 o 
  -5   5   9       52.68       52.10     43.44 o 
  -4   5   9       20.06       24.97     23.57 o 
  -3   5   9      313.29      290.22     29.22 o 
  -2   5   9      408.14      403.01     27.15 o 
  -1   5   9     6775.74     6564.99    167.36 o 
   0   5   9     5511.21     5651.97     84.61 o 
   1   5   9     6675.72     6600.78     78.28 o 
   2   5   9      310.29      299.81     20.16 o 
   3   5   9      164.54      156.54     30.54 o 
   4   5   9       21.23       30.19     36.78 o 
   6   5   9       99.14       58.14    139.80 o 
  -6   6   9       14.35       14.25     31.35 o 
  -5   6   9      317.44      355.97     51.19 o 
  -4   6   9      257.52      255.54     35.86 o 
  -3   6   9     1489.54     1639.08     83.67 o 
  -2   6   9     1795.69     1853.86     44.12 o 
  -1   6   9     1606.03     1517.19     38.48 o 
   0   6   9      100.54      129.33     12.67 o 
   1   6   9     1436.35     1420.43     34.99 o 
   2   6   9     1871.13     1853.85     68.13 o 
   3   6   9     1515.05     1552.02     97.02 o 
   4   6   9      327.95      405.26     51.64 o 
   5   6   9      363.12      427.73    120.67 o 
   6   6   9       20.33       10.40     32.42 o 
  -5   7   9      115.03       97.94     75.58 o 
  -4   7   9       70.62       86.88     50.78 o 
  -3   7   9       54.32       68.53     39.53 o 
  -2   7   9     2858.69     2709.63     61.42 o 
  -1   7   9      146.37      142.48     14.42 o 
   0   7   9     5281.26     5299.26     95.13 o 
   1   7   9      198.50      193.23     16.22 o 
   2   7   9     3243.89     3203.17     77.63 o 
   3   7   9       74.71       97.49     54.13 o 
   4   7   9       66.12       86.50     61.79 o 
   5   7   9       95.74       86.48    109.58 o 
  -5   8   9      100.35       69.58     66.23 o 
  -4   8   9     1461.95     1574.86    114.34 o 
  -3   8   9        7.75        8.64     19.79 o 
  -2   8   9     1964.11     2003.29     83.13 o 
  -1   8   9      524.49      506.69     27.76 o 
   0   8   9        9.90       15.86      7.85 o 
   1   8   9      548.38      517.02     30.61 o 
   2   8   9     1513.81     1460.94     66.49 o 
   3   8   9       14.19       13.92     22.39 o 
   4   8   9     1417.41     1621.34    152.12 o 
  -5   9   9       45.04       30.52     26.68 o 
  -4   9   9       12.46       11.04     20.24 o 
  -3   9   9       75.03       93.17     44.86 o 
  -2   9   9     1210.60     1198.04     63.32 o 
  -1   9   9      786.73      748.82     42.74 o 
   0   9   9     1644.63     1620.25     44.06 o 
   1   9   9      743.25      708.58     42.67 o 
   2   9   9      923.86      884.25     48.77 o 
   3   9   9       66.06       86.93     45.40 o 
   4   9   9       10.98       16.16     25.96 o 
   5   9   9       40.82       40.62     71.05 o 
  -5  10   9      153.09      110.17    105.35 o 
  -4  10   9      318.28      368.42     47.94 o 
  -3  10   9      512.32      495.85     48.00 o 
  -2  10   9      756.61      746.77     42.54 o 
  -1  10   9       31.82       43.87     16.98 o 
   0  10   9      238.74      234.21     27.48 o 
   1  10   9       41.59       53.33     18.63 o 
   2  10   9      836.31      839.26     37.96 o 
   3  10   9      660.24      687.47     64.52 o 
   4  10   9      442.86      519.20     97.83 o 
   5  10   9      118.57       91.33    235.68 o 
  -5  11   9       32.34       20.57     20.23 o 
  -4  11   9       77.46       59.33     33.55 o 
  -3  11   9      170.57      155.95     82.52 o 
  -2  11   9       52.69       60.36     31.82 o 
  -1  11   9     1300.64     1298.93     51.62 o 
   0  11   9      654.30      644.38     30.31 o 
   1  11   9     1461.57     1432.57     43.81 o 
   2  11   9       38.73       39.82     21.33 o 
   3  11   9      133.09      151.49     84.16 o 
   4  11   9       71.53       61.14    106.71 o 
  -4  12   9       85.70       60.45     32.33 o 
  -3  12   9     1175.27     1255.08     63.46 o 
  -2  12   9       68.30       80.97     36.08 o 
  -1  12   9      239.32      280.03     94.40 o 
   0  12   9      240.21      246.04     62.64 o 
   1  12   9      263.62      268.45     28.36 o 
   2  12   9       90.31       98.62     47.42 o 
   3  12   9      962.64     1055.37     83.49 o 
   4  12   9       66.47       36.23     37.07 o 
  -4  13   9        4.21       12.70     20.10 o 
  -3  13   9       33.15       38.94     24.54 o 
  -2  13   9       81.06       73.57     41.01 o 
  -1  13   9      603.17      642.74     49.51 o 
   0  13   9      178.57      209.45     62.26 o 
   1  13   9      592.73      617.32     42.47 o 
   2  13   9       52.45       53.45     20.70 o 
   3  13   9       45.40       34.50     26.54 o 
   4  13   9        3.47        7.83     18.79 o 
  -4  14   9        9.62        6.19     36.62 o 
  -3  14   9      201.33      187.87    116.07 o 
  -2  14   9      270.29      269.78     62.74 o 
  -1  14   9      136.26      132.63     61.76 o 
   0  14   9       26.95       15.58     19.58 o 
   1  14   9      172.83      158.78     61.40 o 
   2  14   9      271.53      304.30     37.63 o 
   3  14   9      256.69      265.10     60.17 o 
   4  14   9       16.71       13.42     43.11 o 
  -3  15   9       15.61        9.76     19.74 o 
  -2  15   9      198.65      161.84    101.18 o 
  -1  15   9      171.72      156.89     81.52 o 
   0  15   9      486.84      461.94     38.92 o 
   1  15   9      198.96      190.69     82.45 o 
   2  15   9      204.11      180.11     48.09 o 
   3  15   9       23.27       25.96     21.87 o 
  -2  16   9       53.69       44.66     32.27 o 
  -1  16   9       54.86       50.66     34.23 o 
   0  16   9        3.37        4.80     18.49 o 
   1  16   9       45.49       33.87     44.23 o 
   2  16   9      101.83       84.00     65.15 o 
   3  16   9        1.59       -2.25     31.99 o 
  -1  17   9       46.09       29.89     24.35 o 
   0  17   9      249.04      240.93     47.20 o 
   1  17   9       67.17       46.07     43.60 o 
   2  17   9      133.74       85.75     91.20 o 
   0  18   9        2.59        3.97     25.00 o 
   0   0  10     6524.34     7011.98    138.84 o 
   1   0  10      189.85      224.77      8.56 o 
   2   0  10       54.87       48.01      7.72 o 
   3   0  10      587.21      583.30     46.23 o 
   4   0  10      178.19      140.47     37.03 o 
   5   0  10       15.35       33.06     28.90 o 
  -5   1  10       35.61       39.20     44.80 o 
  -4   1  10     1585.36     1610.79     64.17 o 
  -3   1  10      285.19      289.56     29.60 o 
  -2   1  10     1063.05     1059.57     38.75 o 
  -1   1  10      305.16      365.19     16.69 o 
   0   1  10        1.21       -2.19      4.93 o 
   1   1  10      461.91      518.80     12.14 o 
   2   1  10     1459.15     1446.15     38.93 o 
   3   1  10      255.40      248.04     27.87 o 
   4   1  10     1704.69     1720.46     67.60 o 
   5   1  10       13.76       27.53     17.65 o 
  -5   2  10      148.28      110.53    101.55 o 
  -4   2  10      282.50      256.27     31.64 o 
  -3   2  10     1811.52     1798.82     60.60 o 
  -2   2  10     3479.42     3281.64    149.37 o 
  -1   2  10      595.96      600.76     20.08 o 
   0   2  10     7702.88     8458.46     81.19 o 
   1   2  10      326.15      281.79      6.97 o 
   2   2  10     3317.96     3323.58     61.48 o 
   3   2  10     1918.97     2014.63    143.15 o 
   4   2  10      253.57      237.54     38.99 o 
   5   2  10      131.50      115.55     83.57 o 
   6   2  10      121.77       97.90    170.45 o 
  -6   3  10       89.01       45.12     99.42 o 
  -5   3  10      494.43      482.13     55.85 o 
  -4   3  10       89.42       83.18     24.79 o 
  -3   3  10     3591.44     3720.01     85.55 o 
  -2   3  10     1252.91     1239.99     53.48 o 
  -1   3  10     3436.12     3469.59     99.54 o 
   0   3  10       16.26       14.88      7.62 o 
   1   3  10     3415.15     3443.66     82.74 o 
   2   3  10     1542.18     1630.93     34.88 o 
   3   3  10     3614.05     3540.61     93.65 o 
   4   3  10       54.37       58.74     32.28 o 
   5   3  10      537.05      556.83     82.60 o 
   6   3  10      121.02       55.62    115.58 o 
  -6   4  10       89.29       67.25    117.61 o 
  -5   4  10       26.57       18.61     16.74 o 
  -4   4  10      110.30      123.45     54.74 o 
  -3   4  10      282.78      255.77     23.45 o 
  -2   4  10       32.22       37.93     18.13 o 
  -1   4  10     5455.43     5282.42     66.27 o 
   0   4  10      806.05      891.31     23.34 o 
   1   4  10     5534.58     5433.16     57.10 o 
   2   4  10       62.33       57.18      6.93 o 
   3   4  10      360.01      336.37     34.22 o 
   4   4  10       89.63      115.07    121.12 o 
   5   4  10       28.80       32.31     28.56 o 
  -6   5  10        4.50        0.48     25.77 o 
  -5   5  10      302.85      347.37     50.71 o 
  -4   5  10       84.81       95.75     51.14 o 
  -3   5  10      980.28     1009.97     51.70 o 
  -2   5  10      106.30      107.39     15.67 o 
  -1   5  10      646.58      600.52     26.30 o 
   0   5  10     1535.68     1456.48     26.13 o 
   1   5  10      952.09      914.72     24.53 o 
   2   5  10       43.85       50.51      9.42 o 
   3   5  10      885.74      933.32     92.82 o 
   4   5  10       87.43       84.82    121.53 o 
   5   5  10      290.38      311.05     74.69 o 
   6   5  10       10.28       12.46     22.16 o 
  -6   6  10       83.42       38.71    105.08 o 
  -5   6  10       88.23       70.68     72.39 o 
  -4   6  10       16.76       18.34     15.74 o 
  -3   6  10      812.46      793.04     57.53 o 
  -2   6  10      874.94      872.13     51.27 o 
  -1   6  10     4558.73     4422.83     82.69 o 
   0   6  10      898.04      791.82     23.66 o 
   1   6  10     4204.24     4182.21     79.44 o 
   2   6  10      641.92      629.20     33.63 o 
   3   6  10      765.44      737.54     58.56 o 
   4   6  10       20.31       28.64     27.76 o 
   5   6  10      123.58      101.00    121.71 o 
  -5   7  10      158.89      132.17    107.50 o 
  -4   7  10      747.11      848.98     72.66 o 
  -3   7  10      262.98      279.48     40.92 o 
  -2   7  10     4392.64     4273.05     96.55 o 
  -1   7  10      203.69      209.91     18.29 o 
   0   7  10      252.08      195.03     31.23 o 
   1   7  10      131.45      137.86     16.75 o 
   2   7  10     4808.54     4584.18    124.58 o 
   3   7  10      352.55      402.60     59.68 o 
   4   7  10      723.63      809.97     86.35 o 
   5   7  10      189.50      177.79     63.60 o 
  -5   8  10       28.59       23.87     22.84 o 
  -4   8  10       38.34       28.55     17.64 o 
  -3   8  10      131.88      143.93     65.73 o 
  -2   8  10     1567.21     1599.91     70.74 o 
  -1   8  10      441.93      427.26     26.95 o 
   0   8  10     3335.72     3392.83     68.55 o 
   1   8  10      510.77      490.10     32.73 o 
   2   8  10     1621.09     1696.05     65.24 o 
   3   8  10       95.53      104.52     55.90 o 
   4   8  10       43.96       51.53     33.88 o 
   5   8  10       13.62       27.60     61.83 o 
  -5   9  10       97.95       59.34     61.08 o 
  -4   9  10      457.94      504.51     51.09 o 
  -3   9  10       93.45       96.64     42.99 o 
  -2   9  10      165.48      215.24     81.07 o 
  -1   9  10     1595.90     1501.28     54.83 o 
   0   9  10        5.36        4.87      7.25 o 
   1   9  10     1828.97     1749.77     59.61 o 
   2   9  10      216.02      248.80     34.60 o 
   3   9  10       81.75       89.00     55.50 o 
   4   9  10      482.85      594.93     69.54 o 
   5   9  10      114.18       62.34    172.94 o 
  -5  10  10      129.55       74.00     75.66 o 
  -4  10  10       36.24       31.76     23.13 o 
  -3  10  10      264.16      265.49     44.41 o 
  -2  10  10     1022.12      957.49     60.34 o 
  -1  10  10      206.04      221.99     48.23 o 
   0  10  10     2346.14     2400.56     80.01 o 
   1  10  10      319.48      320.74     29.17 o 
   2  10  10     1075.06     1038.90     57.72 o 
   3  10  10      310.89      357.85    129.53 o 
   4  10  10       44.16       40.49     36.25 o 
   5  10  10      143.88       90.05    206.59 o 
  -5  11  10      116.39       63.77     96.78 o 
  -4  11  10      149.09      133.71    100.71 o 
  -3  11  10      755.12      760.03     50.17 o 
  -2  11  10      397.18      389.62     35.22 o 
  -1  11  10      475.31      443.69     37.90 o 
   0  11  10      161.30      179.84     45.06 o 
   1  11  10      405.20      377.05     29.98 o 
   2  11  10      384.40      384.86     32.09 o 
   3  11  10      892.72      970.16     71.76 o 
   4  11  10      165.94      176.96    189.76 o 
  -4  12  10        5.78       15.48     18.73 o 
  -3  12  10       44.23       27.81     31.41 o 
  -2  12  10       51.19       47.36     23.80 o 
  -1  12  10     2069.50     2229.55    101.86 o 
   0  12  10       12.74       20.98     14.04 o 
   1  12  10     1931.16     1928.74     76.24 o 
   2  12  10       76.15       83.60     32.16 o 
   3  12  10       65.05       74.62     42.14 o 
   4  12  10       20.38       22.21     17.25 o 
  -4  13  10       87.82       57.83     49.02 o 
  -3  13  10      281.78      289.99     41.06 o 
  -2  13  10      365.27      348.11     52.43 o 
  -1  13  10      351.61      361.86     43.97 o 
   0  13  10      115.57      125.40     53.81 o 
   1  13  10      378.84      366.85     43.49 o 
   2  13  10      423.93      418.96     43.59 o 
   3  13  10      296.33      309.09    102.20 o 
   4  13  10      105.87       69.56     83.15 o 
  -3  14  10      104.86      105.24     80.11 o 
  -2  14  10       80.61       68.56     39.80 o 
  -1  14  10      539.38      588.73     49.69 o 
   0  14  10      372.16      387.46     44.70 o 
   1  14  10      467.92      501.33     41.64 o 
   2  14  10      129.26       98.90     62.05 o 
   3  14  10       77.65       94.47     81.26 o 
   4  14  10      153.05       69.77    143.47 o 
  -3  15  10      179.50      153.38    122.89 o 
  -2  15  10      286.37      291.81     47.05 o 
  -1  15  10      179.77      197.92    102.85 o 
   0  15  10      119.40      103.64     42.71 o 
   1  15  10      130.86      134.27     69.78 o 
   2  15  10      264.74      269.83     33.20 o 
   3  15  10      173.80      170.08     55.99 o 
  -2  16  10      317.28      324.64     49.98 o 
  -1  16  10       65.78       56.02     43.86 o 
   0  16  10     1023.79     1113.06     52.47 o 
   1  16  10       86.24       75.59     50.15 o 
   2  16  10      278.21      282.28     49.18 o 
  -1  17  10       24.48       10.56     33.44 o 
   0  17  10       17.06        8.60     14.67 o 
   1  17  10       32.13       23.63     34.29 o 
   2  17  10      105.56       55.59     84.13 o 
   1   0  11     6658.25     7174.39    268.56 o 
   2   0  11     2492.46     2470.49     97.69 o 
   3   0  11      420.20      404.85     37.17 o 
   4   0  11      183.26      229.49     36.15 o 
   5   0  11        0.79        6.14     17.04 o 
  -5   1  11      240.38      258.40     64.78 o 
  -4   1  11       46.17       36.54     22.02 o 
  -3   1  11      658.20      698.34     54.48 o 
  -2   1  11     1868.04     1863.04     50.47 o 
  -1   1  11     1207.50     1218.43     29.03 o 
   0   1  11     3256.70     3233.44     36.56 o 
   1   1  11     1245.60     1205.42     18.55 o 
   2   1  11     1942.02     1913.64     48.71 o 
   3   1  11      709.66      715.16     58.81 o 
   4   1  11       86.36       64.31     36.87 o 
   5   1  11      263.99      256.41     57.80 o 
  -5   2  11      119.35      128.02     92.17 o 
  -4   2  11      618.86      577.28     48.29 o 
  -3   2  11     1457.95     1419.04     52.83 o 
  -2   2  11     2869.78     2868.15     79.15 o 
  -1   2  11     1814.67     1737.40     45.95 o 
   0   2  11     2311.18     2213.95     33.61 o 
   1   2  11     1831.82     1737.08     30.01 o 
   2   2  11     2593.80     2538.74     55.55 o 
   3   2  11     1420.62     1388.22     63.77 o 
   4   2  11      698.33      616.18     61.77 o 
   5   2  11      115.48      137.11    106.22 o 
   6   2  11       22.57       28.88     32.31 o 
  -6   3  11       74.14       30.97    137.71 o 
  -5   3  11      152.65      150.08     94.09 o 
  -4   3  11      455.50      483.53     43.91 o 
  -3   3  11      266.53      256.26     25.41 o 
  -2   3  11      531.23      526.88     39.94 o 
  -1   3  11     3273.18     3055.49     91.30 o 
   0   3  11      143.64      103.65      8.56 o 
   1   3  11     3108.38     3001.66     48.46 o 
   2   3  11      632.00      621.10     35.67 o 
   3   3  11      142.85      148.01     23.45 o 
   4   3  11      392.39      398.39     50.70 o 
   5   3  11      147.28      137.46    104.68 o 
   6   3  11       33.70       39.17     86.54 o 
  -6   4  11       76.65       52.54     83.94 o 
  -5   4  11      249.27      237.43     57.23 o 
  -4   4  11       88.50      100.93     60.21 o 
  -3   4  11      192.17      216.11     29.33 o 
  -2   4  11     2358.81     2234.14     64.67 o 
  -1   4  11      623.66      558.65     22.42 o 
   0   4  11     2844.08     2815.73     41.82 o 
   1   4  11      479.11      416.88     14.31 o 
   2   4  11     2269.73     2261.95     47.58 o 
   3   4  11      187.77      220.89     29.51 o 
   4   4  11       97.80       92.85     57.72 o 
   5   4  11      250.87      253.69    234.32 o 
  -6   5  11       77.55       41.66    123.78 o 
  -5   5  11       85.55       66.80     60.35 o 
  -4   5  11      571.04      594.35     54.82 o 
  -3   5  11      976.84      964.97     46.67 o 
  -2   5  11      389.48      397.02     28.40 o 
  -1   5  11     1730.71     1735.40     42.17 o 
   0   5  11       80.46       96.45     14.29 o 
   1   5  11     1963.96     1924.52     41.58 o 
   2   5  11      421.33      420.91     29.80 o 
   3   5  11      834.32      852.74     66.93 o 
   4   5  11      533.56      536.23     93.88 o 
   5   5  11       74.22       81.45     94.47 o 
   6   5  11      113.96       82.76    119.38 o 
  -6   6  11       63.61       26.71     79.41 o 
  -5   6  11      290.70      301.14     41.06 o 
  -4   6  11      142.65      140.58     71.97 o 
  -3   6  11     1461.31     1510.38     88.06 o 
  -2   6  11      714.35      696.72     40.46 o 
  -1   6  11     1279.70     1208.82     36.16 o 
   0   6  11     1084.52     1075.78     29.54 o 
   1   6  11     1277.56     1245.25     31.70 o 
   2   6  11      490.34      482.53     32.52 o 
   3   6  11     1474.32     1439.45     92.24 o 
   4   6  11      139.14      117.19    162.44 o 
   5   6  11      231.06      192.79    214.20 o 
  -5   7  11      201.78      132.03    106.08 o 
  -4   7  11      184.28      211.39     92.06 o 
  -3   7  11      224.77      259.38     50.74 o 
  -2   7  11     1172.58     1170.25     51.45 o 
  -1   7  11      537.40      521.13     32.94 o 
   0   7  11     2273.79     2189.68     45.38 o 
   1   7  11      605.92      590.23     36.57 o 
   2   7  11      951.29      958.11     41.61 o 
   3   7  11      254.06      292.41     36.53 o 
   4   7  11      195.14      187.19    184.08 o 
   5   7  11      233.60      198.79     65.05 o 
  -5   8  11      131.01       84.04     69.76 o 
  -4   8  11      861.24      864.83     66.84 o 
  -3   8  11      221.43      222.12     51.14 o 
  -2   8  11      159.53      187.80     73.61 o 
  -1   8  11     1406.27     1356.17     37.51 o 
   0   8  11        1.10        0.76      9.63 o 
   1   8  11     1469.43     1414.96     39.61 o 
   2   8  11      151.30      176.59     26.48 o 
   3   8  11      254.99      285.03     48.06 o 
   4   8  11      922.76      967.15    117.83 o 
   5   8  11      143.59      112.18    113.22 o 
  -5   9  11      221.37      231.60     42.12 o 
  -4   9  11       25.18       27.33     16.43 o 
  -3   9  11      671.43      702.90     50.62 o 
  -2   9  11      626.24      611.87     39.41 o 
  -1   9  11       21.06       15.72      9.41 o 
   0   9  11     1662.89     1698.33     54.33 o 
   1   9  11        0.07        4.08     10.31 o 
   2   9  11      746.16      721.73     35.97 o 
   3   9  11      601.14      688.21     60.47 o 
   4   9  11       30.16       17.37     20.60 o 
   5   9  11      185.06      168.28     70.68 o 
  -5  10  11       10.38        8.88     21.69 o 
  -4  10  11      372.14      366.56     46.12 o 
  -3  10  11      225.42      246.59     70.82 o 
  -2  10  11     1234.10     1214.02     69.53 o 
  -1  10  11      451.25      424.19     33.52 o 
   0  10  11      176.56      173.94     21.09 o 
   1  10  11      310.18      298.65     25.14 o 
   2  10  11     1314.31     1253.50     65.62 o 
   3  10  11      200.48      214.72     54.24 o 
   4  10  11      311.71      341.37     54.43 o 
  -4  11  11      348.51      333.58     63.91 o 
  -3  11  11      531.15      541.56     46.79 o 
  -2  11  11      212.76      252.89     40.15 o 
  -1  11  11     1000.95      915.72     56.31 o 
   0  11  11      872.84      822.76     42.65 o 
   1  11  11      925.12      880.14     46.69 o 
   2  11  11      173.68      221.64     37.97 o 
   3  11  11      512.74      569.75     57.71 o 
   4  11  11      344.45      393.86     57.12 o 
  -4  12  11       31.27       13.43     15.76 o 
  -3  12  11      648.14      612.34     49.89 o 
  -2  12  11      218.01      182.74     93.76 o 
  -1  12  11      117.36      125.20     64.98 o 
   0  12  11      553.83      545.65     39.41 o 
   1  12  11      134.60      143.74     45.94 o 
   2  12  11      197.58      181.22     40.18 o 
   3  12  11      650.92      686.43     77.00 o 
   4  12  11       29.14       15.03     30.55 o 
  -4  13  11      132.42      103.27    111.53 o 
  -3  13  11       44.51       20.59     14.94 o 
  -2  13  11      142.43      124.35     57.74 o 
  -1  13  11      631.02      628.12     55.83 o 
   0  13  11      164.18      157.72     50.02 o 
   1  13  11      667.45      643.59     46.18 o 
   2  13  11      112.89       90.12     51.18 o 
   3  13  11       69.41       55.86     34.58 o 
   4  13  11       73.52       48.47     99.29 o 
  -3  14  11      242.50      244.75     65.73 o 
  -2  14  11       92.99       81.59     41.34 o 
  -1  14  11       75.63       77.10     41.66 o 
   0  14  11      855.41      928.03     53.86 o 
   1  14  11      110.53      104.65     68.18 o 
   2  14  11       54.98       44.82     25.75 o 
   3  14  11      224.35      160.44    170.72 o 
  -3  15  11      212.02      214.36     76.30 o 
  -2  15  11      355.64      354.55     54.28 o 
  -1  15  11      280.72      276.00    113.84 o 
   0  15  11      267.40      276.62     58.07 o 
   1  15  11      279.62      313.14     46.31 o 
   2  15  11      303.45      313.90     31.67 o 
   3  15  11      201.15      165.03     54.49 o 
  -2  16  11      216.30      160.18    157.56 o 
  -1  16  11      203.91      164.05    101.46 o 
   0  16  11       17.73       11.91     16.77 o 
   1  16  11      187.35      148.66     98.02 o 
   2  16  11      250.76      258.59     44.85 o 
  -1  17  11        4.98        8.06     23.36 o 
   0  17  11      718.57      712.81     81.49 o 
   1  17  11       14.08       10.26     21.41 o 
   0   0  12     2645.49     2777.42     49.70 o 
   1   0  12      921.39      882.22     28.55 o 
   2   0  12       97.66       96.02     23.88 o 
   3   0  12     3348.87     3509.30    102.95 o 
   4   0  12        8.88        2.91     16.68 o 
   5   0  12      397.56      419.69     50.24 o 
  -5   1  12       40.96       36.86     29.83 o 
  -4   1  12      693.20      659.77     53.34 o 
  -3   1  12      522.72      501.79     43.67 o 
  -2   1  12      790.11      781.91     32.11 o 
  -1   1  12     3616.00     3309.25    138.34 o 
   0   1  12      607.26      581.01     16.35 o 
   1   1  12     3733.25     3214.24    320.30 o 
   2   1  12      830.98      817.41     25.88 o 
   3   1  12      609.58      586.30     50.18 o 
   4   1  12      601.11      568.93     47.82 o 
   5   1  12       44.64       48.51     45.05 o 
  -5   2  12      305.69      326.11     56.08 o 
  -4   2  12      837.54      810.12     59.69 o 
  -3   2  12     1451.02     1466.83     52.35 o 
  -2   2  12     1198.70     1219.58     38.74 o 
  -1   2  12      705.14      680.64     27.17 o 
   0   2  12     1532.04     1509.82     27.29 o 
   1   2  12      745.37      681.90     20.06 o 
   2   2  12     1169.57     1116.70     49.56 o 
   3   2  12     1574.32     1471.01     60.39 o 
   4   2  12      809.99      779.11     84.69 o 
   5   2  12      299.52      298.52     48.83 o 
  -5   3  12       78.75       92.69     66.95 o 
  -4   3  12       21.03       28.75     24.79 o 
  -3   3  12     1018.72     1004.76     48.31 o 
  -2   3  12      930.39      889.48     32.35 o 
  -1   3  12     1068.71     1015.00     33.94 o 
   0   3  12     9165.14     9270.50    180.13 o 
   1   3  12     1086.37     1007.07     23.12 o 
   2   3  12      876.43      830.00     22.76 o 
   3   3  12      947.89      929.86     77.87 o 
   4   3  12       20.15       24.41     21.44 o 
   5   3  12       78.93       89.33     59.25 o 
   6   3  12       44.54       25.34     52.14 o 
  -6   4  12      141.39      116.49    179.24 o 
  -5   4  12       37.04       24.51     27.70 o 
  -4   4  12     1022.46     1102.87     95.06 o 
  -3   4  12      236.77      230.62     28.60 o 
  -2   4  12     2147.03     2185.44     55.94 o 
  -1   4  12     1217.78     1195.74     33.66 o 
   0   4  12        0.30        4.48      6.07 o 
   1   4  12     1126.07     1088.61     26.45 o 
   2   4  12     2012.22     2036.25     44.08 o 
   3   4  12      291.31      310.78     36.52 o 
   4   4  12     1116.61     1225.37    118.72 o 
   5   4  12       32.28       16.34     48.31 o 
   6   4  12      140.05      117.83    230.76 o 
  -6   5  12       81.20       49.48    121.37 o 
  -5   5  12       35.43       49.07     38.72 o 
  -4   5  12      215.06      207.32     93.75 o 
  -3   5  12      898.14      852.80     48.57 o 
  -2   5  12     2123.01     2100.86     55.49 o 
  -1   5  12      264.30      245.28     20.74 o 
   0   5  12     3413.41     3135.86     83.69 o 
   1   5  12      335.62      306.07     20.60 o 
   2   5  12     2371.64     2427.69     63.72 o 
   3   5  12      906.98      899.32     61.81 o 
   4   5  12      223.26      188.88    189.34 o 
   5   5  12       41.74       46.83     48.52 o 
  -5   6  12      149.18      168.35     51.30 o 
  -4   6  12      297.51      357.26     59.89 o 
  -3   6  12      860.93      842.23     50.57 o 
  -2   6  12     1031.56     1004.62     32.85 o 
  -1   6  12     1394.70     1341.98     36.59 o 
   0   6  12     1343.32     1308.86     35.58 o 
   1   6  12     1415.14     1391.17     34.37 o 
   2   6  12     1033.06     1025.19     33.10 o 
   3   6  12      957.52      946.36     51.23 o 
   4   6  12      314.86      349.15     74.05 o 
   5   6  12      136.61      157.59    200.13 o 
  -5   7  12       66.29       52.71     38.82 o 
  -4   7  12      149.67      169.17     79.97 o 
  -3   7  12      192.37      199.51     50.43 o 
  -2   7  12      960.40      941.73     45.02 o 
  -1   7  12     4787.04     4612.86     80.55 o 
   0   7  12      461.85      366.83     41.92 o 
   1   7  12     4731.47     4668.33     87.03 o 
   2   7  12      896.02      925.84     44.53 o 
   3   7  12      129.14      124.21     72.13 o 
   4   7  12      153.07      177.07    250.66 o 
   5   7  12       43.87       32.52     33.46 o 
  -5   8  12      293.09      282.66     41.57 o 
  -4   8  12       36.65       32.49     27.07 o 
  -3   8  12      699.35      762.13     65.68 o 
  -2   8  12      438.98      378.01     32.65 o 
  -1   8  12       17.54       14.41      8.02 o 
   0   8  12     1338.13     1304.35     36.17 o 
   1   8  12       14.57       14.08      7.80 o 
   2   8  12      581.98      562.72     34.31 o 
   3   8  12      762.88      843.44     70.90 o 
   4   8  12       25.17       20.52     32.93 o 
   5   8  12      285.06      221.11    267.65 o 
  -5   9  12      104.24       81.97     87.76 o 
  -4   9  12      187.39      179.81     53.95 o 
  -3   9  12      413.86      359.30     34.41 o 
  -2   9  12      526.55      494.34     36.11 o 
  -1   9  12      763.41      772.93     38.58 o 
   0   9  12      300.82      299.90     23.50 o 
   1   9  12      747.51      741.90     33.71 o 
   2   9  12      595.17      582.27     31.81 o 
   3   9  12      408.75      431.19     59.24 o 
   4   9  12      109.81       88.30    143.39 o 
   5   9  12       88.72       98.51    217.98 o 
  -5  10  12       69.19       53.61     71.23 o 
  -4  10  12       32.49       37.76     38.48 o 
  -3  10  12      153.46      181.39     46.02 o 
  -2  10  12      300.41      334.63     34.83 o 
  -1  10  12     1073.89      957.63     42.67 o 
   0  10  12      111.17      126.95     39.54 o 
   1  10  12     1076.36     1032.08     35.57 o 
   2  10  12      261.17      306.28     47.12 o 
   3  10  12      126.95      140.27     77.84 o 
   4  10  12       13.78       19.93     42.92 o 
  -4  11  12      121.96       91.54     73.22 o 
  -3  11  12      187.45      197.84     52.43 o 
  -2  11  12     1154.17     1120.46     66.14 o 
  -1  11  12      582.09      556.44     39.52 o 
   0  11  12      888.71      843.57     43.28 o 
   1  11  12      614.09      575.66     33.05 o 
   2  11  12      998.54     1014.12     57.31 o 
   3  11  12      217.96      250.85     47.72 o 
   4  11  12      110.78       92.59    119.25 o 
  -4  12  12      756.86      729.88     69.84 o 
  -3  12  12       61.73       34.49     24.69 o 
  -2  12  12       93.45       95.79     48.97 o 
  -1  12  12      500.05      546.93     44.98 o 
   0  12  12       35.54       29.53     17.32 o 
   1  12  12      394.03      425.81     39.88 o 
   2  12  12      113.22      108.52     36.47 o 
   3  12  12       48.74       43.27     46.60 o 
   4  12  12      791.42      765.92    145.02 o 
  -4  13  12      219.27      111.75    225.64 o 
  -3  13  12      352.01      353.96     46.24 o 
  -2  13  12      189.52      203.62     54.73 o 
  -1  13  12      306.98      314.66     49.00 o 
   0  13  12     1696.27     1674.71    110.79 o 
   1  13  12      259.53      243.19     38.05 o 
   2  13  12      174.18      164.38     64.79 o 
   3  13  12      242.30      224.99    113.85 o 
  -3  14  12      122.12       84.31     73.03 o 
  -2  14  12      355.01      403.78     45.76 o 
  -1  14  12      242.49       77.80     80.48 o 
   0  14  12       36.94       41.28     23.33 o 
   1  14  12      322.12      341.63     64.12 o 
   2  14  12      372.33      372.55     33.57 o 
   3  14  12       94.26       72.99     59.22 o 
  -2  15  12      116.45      106.54     76.71 o 
  -1  15  12      124.83       89.36     62.68 o 
   0  15  12       44.67       56.13     29.78 o 
   1  15  12      167.38      144.60     84.01 o 
   2  15  12      127.48       91.17     74.72 o 
   3  15  12       27.75       15.52     18.12 o 
  -2  16  12       90.55       46.78     98.86 o 
  -1  16  12      127.96       98.30     79.40 o 
   0  16  12       66.29       53.32     34.65 o 
   1  16  12      148.28      130.98    101.77 o 
   2  16  12       70.43       50.69     59.83 o 
  -1  17  12      380.99      391.75     88.39 o 
   1   0  13     5524.77     5371.36    188.32 o 
   2   0  13      226.92      220.59     25.08 o 
   3   0  13      677.81      602.78     43.35 o 
   4   0  13      162.40      162.28     55.22 o 
   5   0  13       54.26       40.73     42.41 o 
   6   0  13       80.86       33.65     57.92 o 
  -6   1  13       16.77        5.41     17.44 o 
  -5   1  13      377.68      366.51     73.55 o 
  -4   1  13      163.31      165.15     79.12 o 
  -3   1  13     2315.49     2492.51     96.04 o 
  -2   1  13      512.02      541.84     41.58 o 
  -1   1  13     1051.28      932.07     29.81 o 
   0   1  13        8.13        6.10      4.72 o 
   1   1  13     1226.14     1215.65     22.91 o 
   2   1  13      411.71      415.34     31.20 o 
   3   1  13     1665.72     1678.47     83.20 o 
   4   1  13      108.62      111.31     65.67 o 
   5   1  13      403.84      396.16     63.89 o 
   6   1  13        4.52        0.70     17.07 o 
  -6   2  13       86.75       28.32    103.25 o 
  -5   2  13       83.76       68.46     56.36 o 
  -4   2  13       35.58       23.57     17.57 o 
  -3   2  13      423.44      435.50     36.63 o 
  -2   2  13     1905.44     1864.36     69.98 o 
  -1   2  13     3146.78     3231.24     73.77 o 
   0   2  13     2372.65     2168.57     31.70 o 
   1   2  13     2853.17     2818.45     48.01 o 
   2   2  13     1951.64     2034.98     55.08 o 
   3   2  13      602.87      609.12     56.22 o 
   4   2  13       53.26       34.53     28.99 o 
   5   2  13       97.06       76.51     94.49 o 
  -6   3  13      119.43       59.21    102.87 o 
  -5   3  13       81.16       92.49     57.28 o 
  -4   3  13     1065.17     1160.69     74.22 o 
  -3   3  13     1114.24     1123.32     49.81 o 
  -2   3  13      662.26      677.08     32.26 o 
  -1   3  13     1250.44     1255.86     38.63 o 
   0   3  13      560.08      533.46     22.31 o 
   1   3  13     1321.42     1273.61     35.39 o 
   2   3  13      730.39      688.46     51.94 o 
   3   3  13     1351.85     1341.04     88.96 o 
   4   3  13     1304.32     1251.34     92.68 o 
   5   3  13       99.59       84.56    121.55 o 
   6   3  13      162.61       82.68    159.78 o 
  -6   4  13       82.39       47.02    132.70 o 
  -5   4  13       62.64       55.78     40.16 o 
  -4   4  13       20.11       23.58     17.06 o 
  -3   4  13      609.40      594.83     35.59 o 
  -2   4  13     2524.94     2553.32     64.44 o 
  -1   4  13       10.32       14.82      9.58 o 
   0   4  13     5734.28     5530.40    126.00 o 
   1   4  13        8.50       11.69      6.15 o 
   2   4  13     2279.33     2298.08     65.03 o 
   3   4  13      565.09      583.77     55.62 o 
   4   4  13       24.19       22.08     25.50 o 
   5   4  13       67.14       64.51    117.78 o 
  -5   5  13       91.41       50.46     58.74 o 
  -4   5  13      834.69      923.94     75.33 o 
  -3   5  13       39.31       51.05     22.90 o 
  -2   5  13     1311.30     1348.78     40.14 o 
  -1   5  13       90.81       97.41     17.39 o 
   0   5  13      310.57      289.14     21.21 o 
   1   5  13      135.07      132.10     14.21 o 
   2   5  13     1445.47     1501.47     44.27 o 
   3   5  13       65.58       63.46     49.73 o 
   4   5  13      754.01      746.28    115.44 o 
   5   5  13      104.71       87.18     87.50 o 
  -5   6  13       41.86       20.50     22.81 o 
  -4   6  13      132.00      131.43     74.37 o 
  -3   6  13      134.21      168.91     87.71 o 
  -2   6  13      291.19      305.89     25.41 o 
  -1   6  13      950.99      919.17     30.98 o 
   0   6  13     2611.59     2645.62     53.67 o 
   1   6  13     1162.80     1090.67     34.44 o 
   2   6  13      348.87      368.72     28.65 o 
   3   6  13      143.49      162.94     31.34 o 
   4   6  13      112.39      104.86    118.23 o 
   5   6  13       59.83       34.75    110.78 o 
  -5   7  13      189.92      163.99     58.97 o 
  -4   7  13      351.90      387.40     51.92 o 
  -3   7  13      744.30      783.14     61.48 o 
  -2   7  13     1877.10     1816.26    112.36 o 
  -1   7  13      826.19      738.52     38.12 o 
   0   7  13      126.01      123.07     18.67 o 
   1   7  13      843.89      805.98     45.47 o 
   2   7  13     1953.59     2075.97     75.99 o 
   3   7  13      859.09      927.99     72.75 o 
   4   7  13      331.51      309.95     79.14 o 
   5   7  13      131.34      115.39    177.36 o 
  -5   8  13       71.59       60.13     51.09 o 
  -4   8  13       64.65       54.54     46.23 o 
  -3   8  13      117.12      125.84     62.36 o 
  -2   8  13      133.61      137.40     53.87 o 
  -1   8  13     3629.26     3564.99    113.28 o 
   0   8  13        7.04        9.03      8.34 o 
   1   8  13     3396.21     3328.74    105.79 o 
   2   8  13      147.14      135.83     21.51 o 
   3   8  13       99.06      113.64     70.70 o 
   4   8  13       93.54       74.00    110.86 o 
   5   8  13       65.42       61.70     78.69 o 
  -5   9  13      400.70      394.74     48.98 o 
  -4   9  13       84.98       84.09     43.45 o 
  -3   9  13     1357.34     1460.03     84.37 o 
  -2   9  13      406.62      363.66     40.10 o 
  -1   9  13      250.25      241.54     30.47 o 
   0   9  13       84.37       76.57     28.88 o 
   1   9  13      340.73      328.88     25.60 o 
   2   9  13      482.79      461.51     30.76 o 
   3   9  13     1322.06     1464.29    114.16 o 
   4   9  13       72.72       66.52     92.03 o 
   5   9  13      494.13      468.74    110.01 o 
  -5  10  13       27.25       12.31     23.71 o 
  -4  10  13        5.45        4.33     25.84 o 
  -3  10  13       54.96       47.80     32.55 o 
  -2  10  13      258.36      264.22     95.82 o 
  -1  10  13      867.38      841.48     52.09 o 
   0  10  13      657.99      633.39     28.23 o 
   1  10  13      769.47      787.97     42.53 o 
   2  10  13      243.17      241.82     35.74 o 
   3  10  13       39.29       40.79     30.03 o 
   4  10  13       11.07        2.95     40.00 o 
  -4  11  13      243.28      293.94     52.06 o 
  -3  11  13      349.71      379.44     77.18 o 
  -2  11  13      606.50      580.11     46.70 o 
  -1  11  13       16.22       19.70     14.11 o 
   0  11  13        2.58        5.16     10.24 o 
   1  11  13       21.57       19.70     12.29 o 
   2  11  13      694.48      742.26     48.68 o 
   3  11  13      359.95      357.69     73.92 o 
   4  11  13      214.17      252.72     66.84 o 
  -4  12  13       44.76       27.51     27.31 o 
  -3  12  13      124.77      106.84     62.35 o 
  -2  12  13      561.97      599.13     47.53 o 
  -1  12  13       66.16       51.83     25.13 o 
   0  12  13      834.46      888.49     45.05 o 
   1  12  13       92.06       83.85     31.71 o 
   2  12  13      604.52      640.55     46.65 o 
   3  12  13      164.31      133.82     90.66 o 
   4  12  13       50.18       27.62     69.98 o 
  -3  13  13      104.43      101.78     57.74 o 
  -2  13  13      394.07      388.28     48.12 o 
  -1  13  13        3.26        8.03     14.98 o 
   0  13  13       17.25       14.96     15.12 o 
   1  13  13        0.44        4.84     12.95 o 
   2  13  13      341.40      337.45     38.29 o 
   3  13  13       97.26       87.29     84.56 o 
  -3  14  13       49.18       39.79     33.47 o 
  -2  14  13      200.47      158.85    111.80 o 
  -1  14  13      223.15      177.10     74.86 o 
   0  14  13      918.91      913.91     59.22 o 
   1  14  13      220.99      181.45     98.56 o 
   2  14  13      175.90      123.43     62.15 o 
   3  14  13       70.03       48.56     63.58 o 
  -2  15  13       47.76       54.31     34.52 o 
  -1  15  13       31.91       28.55     25.29 o 
   0  15  13      100.88       87.32     50.77 o 
   1  15  13       12.72        7.92     13.97 o 
   2  15  13       41.62       36.86     31.70 o 
   3  15  13      230.84      181.76     83.92 o 
  -1  16  13      417.61      462.34     59.02 o 
   0  16  13      233.64      178.20    155.18 o 
   1  16  13      396.36      396.81     61.74 o 
  -1  17  13      145.67       73.11    125.52 o 
   0   0  14      397.46      469.20     22.69 o 
   1   0  14     1069.15     1045.29     30.92 o 
   2   0  14      475.72      463.35     35.98 o 
   3   0  14     2859.75     2949.29    125.13 o 
   4   0  14       13.91       20.15     19.10 o 
   5   0  14      482.30      544.43     58.31 o 
   6   0  14       22.70       15.97     40.27 o 
  -6   1  14       42.04       19.66     31.86 o 
  -5   1  14       97.10      100.56     80.76 o 
  -4   1  14      249.52      239.24     59.38 o 
  -3   1  14      251.71      265.34     33.08 o 
  -2   1  14      334.55      319.46     28.17 o 
  -1   1  14     2999.34     2808.11     90.62 o 
   0   1  14      782.26      789.62     19.31 o 
   1   1  14     2904.13     2827.85     52.80 o 
   2   1  14      475.56      478.53     38.26 o 
   3   1  14      128.95      136.60     63.82 o 
   4   1  14      248.52      226.27     42.60 o 
   5   1  14      110.75      117.70     89.43 o 
   6   1  14       48.12       28.83     40.67 o 
  -6   2  14       11.13        3.99     21.73 o 
  -5   2  14      242.49      254.77     67.07 o 
  -4   2  14      652.18      756.88     47.37 o 
  -3   2  14     2275.00     2230.20     92.54 o 
  -2   2  14     1947.96     1938.97     65.35 o 
  -1   2  14      122.99      113.66     18.36 o 
   0   2  14     2037.65     2065.64     41.70 o 
   1   2  14      170.47      158.88     11.06 o 
   2   2  14     2097.99     2314.55     73.46 o 
   3   2  14     1795.98     1724.48     86.14 o 
   4   2  14      665.30      703.40     70.94 o 
   5   2  14      210.40      212.55     57.27 o 
   6   2  14       21.63       24.17     30.73 o 
  -6   3  14      187.70       85.20    134.41 o 
  -5   3  14      160.84      144.06    131.54 o 
  -4   3  14      191.73      187.49     91.07 o 
  -3   3  14      802.99      786.95     45.26 o 
  -2   3  14     1831.62     1812.28     52.12 o 
  -1   3  14     1299.41     1283.65     38.71 o 
   0   3  14     1439.13     1279.38     34.11 o 
   1   3  14     1538.82     1521.48     30.57 o 
   2   3  14     1258.53     1292.74     45.58 o 
   3   3  14      780.67      718.71     65.28 o 
   4   3  14      197.96      170.08    104.79 o 
   5   3  14      136.80      124.86    101.77 o 
   6   3  14      158.32       95.65    197.64 o 
  -5   4  14       26.09       19.53     27.54 o 
  -4   4  14      923.32     1017.13    110.42 o 
  -3   4  14       17.11       17.74     10.03 o 
  -2   4  14     3101.99     3100.06     75.42 o 
  -1   4  14      706.84      697.89     30.50 o 
   0   4  14      272.22      275.26     19.21 o 
   1   4  14      677.54      678.08     24.65 o 
   2   4  14     2703.52     2787.97     94.14 o 
   3   4  14       17.34        0.79     27.56 o 
   4   4  14      885.83      965.03    103.35 o 
   5   4  14       25.51       21.89     40.08 o 
   6   4  14      192.57      181.16     62.45 o 
  -5   5  14       16.13       21.46     24.41 o 
  -4   5  14       52.01       50.33     25.37 o 
  -3   5  14       33.12       24.05     13.34 o 
  -2   5  14      968.02      964.45     38.98 o 
  -1   5  14      306.39      275.66     22.23 o 
   0   5  14     5257.01     4380.23    546.34 o 
   1   5  14      333.85      290.66     19.13 o 
   2   5  14     1038.74     1065.47     33.18 o 
   3   5  14       53.20       48.41     38.71 o 
   4   5  14       50.59       35.90     75.95 o 
   5   5  14        8.63       12.59     45.30 o 
  -5   6  14      265.66      270.32     68.94 o 
  -4   6  14      408.19      455.57     66.77 o 
  -3   6  14      725.92      753.23     47.21 o 
  -2   6  14      132.81      134.23     20.53 o 
  -1   6  14      319.06      290.22     29.48 o 
   0   6  14      124.41      109.53     14.83 o 
   1   6  14      485.11      415.33     25.88 o 
   2   6  14       75.97       75.34     22.91 o 
   3   6  14      621.30      592.84     85.81 o 
   4   6  14      454.28      433.03     90.50 o 
   5   6  14      238.09      210.26    135.22 o 
  -5   7  14       63.84       44.67     36.00 o 
  -4   7  14       39.60       44.62     41.07 o 
  -3   7  14      205.71      222.92    110.20 o 
  -2   7  14     1561.85     1625.21     74.30 o 
  -1   7  14      767.41      722.22     38.33 o 
   0   7  14     1414.75     1393.87     36.87 o 
   1   7  14      963.18      939.70     32.83 o 
   2   7  14     1672.89     1744.48     73.24 o 
   3   7  14      152.41      156.98     30.07 o 
   4   7  14       46.57       62.13     66.52 o 
   5   7  14       61.12       51.92     52.24 o 
  -5   8  14      114.94       88.38    116.18 o 
  -4   8  14      111.43      104.53     93.02 o 
  -3   8  14     1222.30     1237.76     79.99 o 
  -2   8  14      299.78      308.00     49.72 o 
  -1   8  14     2121.40     2019.94     65.65 o 
   0   8  14        3.42        9.23      8.62 o 
   1   8  14     1876.61     1806.89     63.04 o 
   2   8  14      289.99      299.92     24.79 o 
   3   8  14     1314.66     1366.04    121.18 o 
   4   8  14      120.03      100.63    129.46 o 
   5   8  14      112.37       94.04    140.49 o 
  -5   9  14       31.34       15.45     16.67 o 
  -4   9  14       28.09       32.47     28.44 o 
  -3   9  14      501.37      494.95     50.62 o 
  -2   9  14      391.95      318.26     48.18 o 
  -1   9  14     3364.21     3318.11     71.32 o 
   0   9  14      127.76      141.57     41.48 o 
   1   9  14     3389.07     3470.48     72.15 o 
   2   9  14      482.59      445.30     49.25 o 
   3   9  14      488.93      477.13     98.86 o 
   4   9  14       28.15       25.59     38.71 o 
  -4  10  14      458.19      463.05     53.54 o 
  -3  10  14      278.13      281.22     50.88 o 
  -2  10  14       85.36       90.89     53.39 o 
  -1  10  14       30.19       34.96     15.35 o 
   0  10  14      245.24      226.09     22.73 o 
   1  10  14       37.69       54.33     25.36 o 
   2  10  14       17.42       18.68     18.67 o 
   3  10  14      242.00      315.40     51.91 o 
   4  10  14      426.50      417.14     91.14 o 
  -4  11  14       35.47       31.20     30.10 o 
  -3  11  14       61.62       76.10     38.73 o 
  -2  11  14      287.47      296.95     60.93 o 
  -1  11  14      359.67      349.04     46.47 o 
   0  11  14     2288.73     2303.01     92.66 o 
   1  11  14      336.90      330.46     32.87 o 
   2  11  14      206.14      216.62     41.66 o 
   3  11  14       72.37       78.40     56.18 o 
   4  11  14       24.14        7.53     29.63 o 
  -4  12  14      112.17      100.20    110.82 o 
  -3  12  14       22.35       27.34     17.74 o 
  -2  12  14      945.24      916.76     51.46 o 
  -1  12  14        8.77       15.77     17.32 o 
   0  12  14        1.96        0.65     16.26 o 
   1  12  14       15.35       11.73     16.39 o 
   2  12  14      850.86      879.63     46.60 o 
   3  12  14       20.38       27.57     23.51 o 
   4  12  14      136.65      100.79    188.53 o 
  -3  13  14      118.52       88.19     71.80 o 
  -2  13  14      810.84      858.00     55.31 o 
  -1  13  14       13.39       16.28     18.86 o 
   0  13  14     1088.52     1158.19     57.31 o 
   1  13  14       13.09        8.19     16.53 o 
   2  13  14      868.25      924.83     53.03 o 
   3  13  14      136.30      137.31     51.55 o 
  -3  14  14       49.79       43.82     33.90 o 
  -2  14  14      120.62       99.18     70.29 o 
  -1  14  14       24.37       21.22     15.67 o 
   0  14  14       35.76       34.90     25.20 o 
   1  14  14       26.42       15.14     21.06 o 
   2  14  14      186.75      148.87    111.20 o 
   3  14  14       49.89       29.94     26.38 o 
  -2  15  14       68.57       60.36     38.15 o 
  -1  15  14      740.25      726.71     46.66 o 
   0  15  14       30.21       33.72     29.11 o 
   1  15  14      779.13      753.75     49.99 o 
   2  15  14       54.83       31.53     39.94 o 
  -1  16  14      147.58      114.14    100.87 o 
   0  16  14        0.47       -0.02     19.71 o 
   1  16  14      122.42       90.22     85.32 o 
   1   0  15     5685.61     5202.73    210.89 o 
   2   0  15      110.47      156.30     49.00 o 
   3   0  15     1783.06     1857.44     99.14 o 
   4   0  15      223.71      263.45    109.86 o 
   5   0  15       84.27       60.26     70.03 o 
   6   0  15        3.49        2.38     19.61 o 
  -6   1  15      140.91       75.95    143.41 o 
  -5   1  15      261.64      268.51     64.62 o 
  -4   1  15      233.95      214.67     34.62 o 
  -3   1  15      860.74      920.99     50.24 o 
  -2   1  15     1076.98     1110.67     42.49 o 
  -1   1  15      693.24      670.20     27.15 o 
   0   1  15     1073.65     1059.78     26.99 o 
   1   1  15      794.62      794.19     21.57 o 
   2   1  15     1053.52     1071.17     40.48 o 
   3   1  15     1171.58     1213.51     75.20 o 
   4   1  15      274.24      251.55     39.83 o 
   5   1  15      218.47      189.03     50.71 o 
   6   1  15      140.40       47.93    162.81 o 
  -6   2  15      126.96       57.63    186.33 o 
  -5   2  15      174.31      186.27    172.20 o 
  -4   2  15      137.01      136.84     31.44 o 
  -3   2  15      354.30      347.49     29.77 o 
  -2   2  15     2359.58     2424.86     64.63 o 
  -1   2  15     2750.23     2840.57     68.01 o 
   0   2  15     6654.64     6818.60    320.78 o 
   1   2  15     2447.84     2441.21     53.00 o 
   2   2  15     2140.36     2257.89     62.91 o 
   3   2  15      461.90      423.90     47.32 o 
   4   2  15      174.65      182.64    104.13 o 
   5   2  15      142.86      155.48    133.58 o 
   6   2  15      197.85      172.30     62.02 o 
  -6   3  15       10.24        8.89     17.30 o 
  -5   3  15       70.47       78.76     82.94 o 
  -4   3  15      624.00      714.45     63.61 o 
  -3   3  15      884.30      820.12     45.34 o 
  -2   3  15      862.21      850.24     48.59 o 
  -1   3  15     2884.42     2914.68     68.41 o 
   0   3  15      850.52      852.15     27.71 o 
   1   3  15     2824.31     2698.98     55.07 o 
   2   3  15      637.22      624.04     49.89 o 
   3   3  15      892.75      807.34     69.97 o 
   4   3  15      566.03      610.87     75.05 o 
   5   3  15       88.62       92.05     97.41 o 
   6   3  15       34.72       20.90     37.99 o 
  -5   4  15        4.84       13.09     16.02 o 
  -4   4  15       28.10       22.87     13.33 o 
  -3   4  15      386.81      407.97     29.39 o 
  -2   4  15     2864.91     2817.40     71.58 o 
  -1   4  15       91.73       95.54     32.69 o 
   0   4  15     3503.86     3450.58     87.26 o 
   1   4  15      142.98      126.01     12.74 o 
   2   4  15     3289.60     3471.03    131.03 o 
   3   4  15      407.90      456.64     66.60 o 
   4   4  15       28.38       19.31     19.61 o 
   5   4  15       18.85       21.70     32.10 o 
  -5   5  15        2.49        8.86     19.97 o 
  -4   5  15      822.01      920.52     85.14 o 
  -3   5  15      202.36      198.80     58.58 o 
  -2   5  15     1520.38     1495.62     56.16 o 
  -1   5  15      941.92      972.23     37.76 o 
   0   5  15      363.11      341.62     31.24 o 
   1   5  15      725.17      691.58     33.92 o 
   2   5  15     1862.72     1906.95    101.89 o 
   3   5  15      206.16      204.61    205.87 o 
   4   5  15      779.60      816.02    131.81 o 
   5   5  15       11.34        5.55     37.64 o 
  -5   6  15      201.22      198.75     66.45 o 
  -4   6  15       52.60       59.76     51.45 o 
  -3   6  15      320.25      324.63     36.49 o 
  -2   6  15      421.73      434.71     35.04 o 
  -1   6  15     3604.38     3546.77     74.77 o 
   0   6  15     1273.23     1240.78     33.31 o 
   1   6  15     3464.77     3349.90     83.23 o 
   2   6  15      425.04      470.27     52.69 o 
   3   6  15      333.09      313.81     65.18 o 
   4   6  15       46.32       47.34     54.57 o 
   5   6  15      220.10      171.41     62.02 o 
  -5   7  15      351.19      416.02     58.80 o 
  -4   7  15      124.46      115.77     69.10 o 
  -3   7  15     1118.23     1189.22     76.80 o 
  -2   7  15      806.03      785.40     38.50 o 
  -1   7  15       76.57       84.26     29.76 o 
   0   7  15     1463.02     1432.50     37.34 o 
   1   7  15       85.88      102.31     37.28 o 
   2   7  15      677.80      687.70     34.52 o 
   3   7  15     1275.12     1287.06    135.11 o 
   4   7  15       89.06       75.63     95.62 o 
   5   7  15      349.14      394.42    150.51 o 
  -5   8  15        8.54        8.22     16.94 o 
  -4   8  15      314.48      319.81     52.42 o 
  -3   8  15      270.00      266.35     43.97 o 
  -2   8  15      218.95      178.90     28.73 o 
  -1   8  15      528.67      534.26     27.68 o 
   0   8  15       70.25       61.28     20.39 o 
   1   8  15      630.85      651.76     39.19 o 
   2   8  15      338.50      308.79     43.89 o 
   3   8  15      340.18      384.57     47.84 o 
   4   8  15      344.19      369.54     77.53 o 
   5   8  15        6.38       12.00     23.26 o 
  -5   9  15      153.63       83.10    142.26 o 
  -4   9  15        9.88       15.07     19.13 o 
  -3   9  15      891.61      955.68     79.72 o 
  -2   9  15      137.45      148.69     69.48 o 
  -1   9  15      313.65      299.71     35.82 o 
   0   9  15      113.67      108.79     34.39 o 
   1   9  15      381.99      364.06     34.54 o 
   2   9  15      173.91      187.85     54.76 o 
   3   9  15      738.31      840.26     87.30 o 
   4   9  15        5.36       13.23     32.61 o 
  -4  10  15      118.60      110.86     70.19 o 
  -3  10  15        2.13       12.65     17.42 o 
  -2  10  15      361.47      340.05     42.41 o 
  -1  10  15      742.42      664.54     39.22 o 
   0  10  15      488.54      486.52     30.46 o 
   1  10  15      627.27      599.88     45.97 o 
   2  10  15      297.74      310.99     60.21 o 
   3  10  15       16.31       16.53     14.57 o 
   4  10  15       95.92       94.79     68.88 o 
  -4  11  15      338.79      349.07     55.44 o 
  -3  11  15      246.38      267.03     67.49 o 
  -2  11  15      408.39      368.84     46.23 o 
  -1  11  15      457.90      401.46     36.88 o 
   0  11  15      226.32      222.25     32.78 o 
   1  11  15      469.96      414.92     40.64 o 
   2  11  15      458.06      438.69     57.87 o 
   3  11  15      218.77      236.19    137.02 o 
   4  11  15      286.05      258.46     76.92 o 
  -4  12  15       32.72       43.05     51.92 o 
  -3  12  15      130.05      107.64     65.65 o 
  -2  12  15      305.80      306.94     46.17 o 
  -1  12  15      163.07      160.57     65.86 o 
   0  12  15      875.16      881.53     58.39 o 
   1  12  15      171.47      160.08     91.17 o 
   2  12  15      262.72      239.69     53.49 o 
   3  12  15      167.46      178.48     50.24 o 
  -3  13  15       41.80       45.63     25.46 o 
  -2  13  15      664.69      679.20     52.35 o 
  -1  13  15      246.00      209.11     89.56 o 
   0  13  15       49.25       34.70     22.66 o 
   1  13  15      180.70      151.83     36.35 o 
   2  13  15      660.63      678.23     57.29 o 
   3  13  15       16.60       18.70     21.64 o 
  -3  14  15       63.25       13.29     39.30 o 
  -2  14  15       36.73       24.02     27.99 o 
  -1  14  15      306.61      278.55     47.04 o 
   0  14  15      206.85      180.38    119.72 o 
   1  14  15      299.94      253.62     61.86 o 
   2  14  15       66.26       46.22     44.80 o 
   3  14  15       22.10       42.54     42.60 o 
  -2  15  15       83.22       72.70    102.24 o 
  -1  15  15      100.73       78.78     55.26 o 
   0  15  15      103.40       82.86     83.23 o 
   1  15  15      137.65       99.11     85.55 o 
   2  15  15       56.02       46.68     46.32 o 
  -1  16  15      197.12      103.58    178.14 o 
   0  16  15       78.20       68.22     64.92 o 
   1  16  15      217.07      204.24     61.44 o 
   0   0  16     1431.78     1398.23     46.19 o 
   1   0  16      488.77      435.86     26.68 o 
   2   0  16     1541.48     1585.10     50.94 o 
   3   0  16     1481.27     1440.64     69.98 o 
   4   0  16       18.29       17.42     15.58 o 
   5   0  16      226.96      255.35     41.10 o 
   6   0  16       19.17       17.15     37.72 o 
  -5   1  16       67.94       67.71     47.67 o 
  -4   1  16      666.56      728.18     54.81 o 
  -3   1  16       58.00       79.85     30.75 o 
  -2   1  16     1185.23     1158.68     42.35 o 
  -1   1  16     1154.20     1076.47     27.18 o 
   0   1  16        9.09       10.72      6.94 o 
   1   1  16     1224.01     1209.25     32.60 o 
   2   1  16     1127.90     1169.74     42.98 o 
   3   1  16       30.51       47.29     21.90 o 
   4   1  16      721.12      719.07     59.70 o 
   5   1  16       58.14       43.23     62.80 o 
   6   1  16      145.97       64.25    181.00 o 
  -5   2  16      235.80      281.01    180.28 o 
  -4   2  16      458.70      465.11     43.03 o 
  -3   2  16      322.88      356.10     28.18 o 
  -2   2  16      680.62      661.14     47.26 o 
  -1   2  16     1637.05     1664.30     48.00 o 
   0   2  16     1109.30     1084.66     28.68 o 
   1   2  16     1501.39     1437.21     29.59 o 
   2   2  16      598.43      608.05     42.75 o 
   3   2  16      397.41      423.11     36.08 o 
   4   2  16      349.91      334.54     66.29 o 
   5   2  16      284.70      304.94     65.35 o 
  -5   3  16      231.47      251.87     71.69 o 
  -4   3  16       13.93       31.31     24.45 o 
  -3   3  16      475.90      506.74     31.85 o 
  -2   3  16      208.76      201.11     29.89 o 
  -1   3  16      885.40      877.69     33.12 o 
   0   3  16     1756.06     1699.46     41.51 o 
   1   3  16      918.47      838.67     27.43 o 
   2   3  16      371.29      353.91     37.46 o 
   3   3  16      426.39      444.89     64.50 o 
   4   3  16       20.71       42.38     31.78 o 
   5   3  16      275.32      278.66     50.96 o 
  -5   4  16       61.43       40.73     42.91 o 
  -4   4  16      675.00      667.65     64.67 o 
  -3   4  16      341.45      328.95     31.57 o 
  -2   4  16     1371.58     1312.26     61.30 o 
  -1   4  16      646.53      619.48     40.90 o 
   0   4  16      245.59      242.30     21.77 o 
   1   4  16      882.17      850.28     48.66 o 
   2   4  16     1491.08     1552.08     71.45 o 
   3   4  16      324.12      305.00     53.87 o 
   4   4  16      818.67      784.93    112.29 o 
   5   4  16       76.68       53.82     98.32 o 
  -5   5  16      269.02      257.01     73.58 o 
  -4   5  16       57.12       51.16     47.22 o 
  -3   5  16      704.25      706.98     48.31 o 
  -2   5  16      762.33      759.61     38.98 o 
  -1   5  16      512.09      511.32     33.83 o 
   0   5  16     1702.26     1667.07     43.61 o 
   1   5  16      429.07      418.47     26.69 o 
   2   5  16      588.54      640.58     45.16 o 
   3   5  16      696.15      688.94     94.39 o 
   4   5  16       86.07       81.12     71.99 o 
   5   5  16      243.95      230.78     71.61 o 
  -5   6  16       84.92       80.47     59.43 o 
  -4   6  16      124.30      131.97     55.77 o 
  -3   6  16      551.42      561.09     41.84 o 
  -2   6  16      775.62      734.06     38.90 o 
  -1   6  16     1741.44     1683.84     59.43 o 
   0   6  16      438.72      401.89     25.11 o 
   1   6  16     1632.57     1641.88     62.09 o 
   2   6  16      616.37      593.48     49.95 o 
   3   6  16      524.24      450.66     78.82 o 
   4   6  16      146.92      178.27    166.94 o 
   5   6  16       76.77       65.64    151.32 o 
  -5   7  16       52.13       50.11     55.44 o 
  -4   7  16      469.12      529.66     64.79 o 
  -3   7  16      378.69      403.65     52.15 o 
  -2   7  16      318.59      327.05     39.94 o 
  -1   7  16      862.80      834.87     34.60 o 
   0   7  16      631.30      590.34     32.12 o 
   1   7  16     1064.97     1054.77     41.28 o 
   2   7  16      305.01      332.61     41.75 o 
   3   7  16      398.19      408.20     80.59 o 
   4   7  16      419.98      434.64     86.72 o 
   5   7  16       49.39       41.77     38.31 o 
  -5   8  16       27.56       23.48     28.48 o 
  -4   8  16       81.07       72.62     47.50 o 
  -3   8  16      558.65      541.98     55.45 o 
  -2   8  16      317.28      291.21     30.50 o 
  -1   8  16      337.22      313.81     22.41 o 
   0   8  16     1188.89     1221.05     50.90 o 
   1   8  16      410.64      370.05     22.35 o 
   2   8  16      427.99      449.39     47.09 o 
   3   8  16      527.19      518.44     89.11 o 
   4   8  16       63.73       64.43     62.91 o 
  -4   9  16       99.82       95.32     69.93 o 
  -3   9  16       10.85       20.12     18.94 o 
  -2   9  16      878.33      857.02     55.09 o 
  -1   9  16     1117.97     1054.06     51.75 o 
   0   9  16      478.82      467.71     24.65 o 
   1   9  16     1083.78     1043.75     50.89 o 
   2   9  16      790.63      809.89     65.75 o 
   3   9  16        1.88       -1.02     36.36 o 
   4   9  16      115.53      116.17    106.09 o 
  -4  10  16      100.47       87.34     67.94 o 
  -3  10  16       30.35       39.77     26.16 o 
  -2  10  16      850.51      826.17     62.72 o 
  -1  10  16      356.73      324.87     39.70 o 
   0  10  16     1188.76     1143.52     51.53 o 
   1  10  16      361.94      331.58     25.84 o 
   2  10  16      822.48      853.19     76.80 o 
   3  10  16       43.52       46.94     39.30 o 
   4  10  16      156.46      104.19    202.65 o 
  -4  11  16      160.07      132.73     92.01 o 
  -3  11  16      332.73      360.00     50.09 o 
  -2  11  16      367.06      379.80     52.33 o 
  -1  11  16      142.72      135.92     67.50 o 
   0  11  16      823.29      820.42     47.27 o 
   1  11  16      144.44      141.99     42.64 o 
   2  11  16      399.35      420.25     65.30 o 
   3  11  16      365.41      399.08     59.55 o 
   4  11  16      161.89      175.56     67.14 o 
  -3  12  16       24.60       12.99     20.61 o 
  -2  12  16      226.63      191.55     97.12 o 
  -1  12  16      994.67      978.65     53.63 o 
   0  12  16       93.74       68.79     26.89 o 
   1  12  16      865.54      892.37     42.64 o 
   2  12  16      195.93      178.66    114.78 o 
   3  12  16       27.04       13.31     22.99 o 
  -3  13  16      207.51      152.12    117.36 o 
  -2  13  16      202.71      209.13     53.97 o 
  -1  13  16      148.60      133.03     68.06 o 
   0  13  16       98.25       79.77     63.35 o 
   1  13  16      215.27      203.98     32.68 o 
   2  13  16      220.09      212.41    100.92 o 
   3  13  16      141.27       92.44    108.16 o 
  -2  14  16       54.74       32.15     40.63 o 
  -1  14  16      206.49      189.32     48.26 o 
   0  14  16       45.22       48.05     35.12 o 
   1  14  16      294.79      295.39     36.51 o 
   2  14  16       45.74       24.96     32.87 o 
   3  14  16      243.59      202.17     80.78 o 
  -1  15  16      211.91      193.47     45.89 o 
   0  15  16       31.46       24.20     26.36 o 
   1  15  16      185.23      177.47     39.88 o 
   2  15  16       78.17       34.84     73.55 o 
   0  16  16      466.08      481.62     77.96 o 
   1  16  16       60.45       37.54     41.01 o 
   1   0  17      731.91      730.10     23.82 o 
   2   0  17     1606.17     1639.88     54.06 o 
   3   0  17       28.46       11.22     11.67 o 
   4   0  17      291.70      416.50     47.44 o 
   5   0  17       63.78       55.70     37.97 o 
  -5   1  17       72.73       71.01     45.19 o 
  -4   1  17      174.86      151.25     57.39 o 
  -3   1  17      142.93      185.64     52.47 o 
  -2   1  17      760.18      778.02     50.78 o 
  -1   1  17      249.98      219.60     16.58 o 
   0   1  17     3921.17     4066.68     69.66 o 
   1   1  17      253.40      239.90     17.89 o 
   2   1  17      657.94      664.41     46.37 o 
   3   1  17      132.29      162.93     58.34 o 
   4   1  17      212.62      175.23     44.66 o 
   5   1  17       98.31       84.24     90.40 o 
  -5   2  17      175.72      154.99    156.29 o 
  -4   2  17     1041.17     1063.75     68.81 o 
  -3   2  17      428.99      488.09     36.00 o 
  -2   2  17      453.04      471.82     43.92 o 
  -1   2  17      111.11      108.19     25.28 o 
   0   2  17      544.34      523.68     30.64 o 
   1   2  17       43.37       43.39     15.37 o 
   2   2  17      447.31      486.42     42.46 o 
   3   2  17      435.82      524.96     36.28 o 
   4   2  17      992.70      935.70     88.23 o 
   5   2  17      172.88      150.43     50.38 o 
  -5   3  17        6.59        0.79     25.73 o 
  -4   3  17      203.40      162.82     98.30 o 
  -3   3  17      351.90      365.70     35.40 o 
  -2   3  17      784.46      749.07     41.10 o 
  -1   3  17     3029.35     3230.82     77.05 o 
   0   3  17      589.05      547.00     34.78 o 
   1   3  17     3019.04     2911.20     89.66 o 
   2   3  17      885.91      922.12     56.39 o 
   3   3  17      360.81      384.93     68.42 o 
   4   3  17      126.02       91.55     74.57 o 
   5   3  17        9.32        2.93     20.07 o 
  -5   4  17      180.24      211.84    139.25 o 
  -4   4  17       30.88       30.55     23.09 o 
  -3   4  17     1478.84     1522.40     76.08 o 
  -2   4  17      211.09      213.99     55.00 o 
  -1   4  17      310.64      343.27     29.04 o 
   0   4  17      252.50      231.55     20.02 o 
   1   4  17      337.64      340.76     25.85 o 
   2   4  17      189.07      233.84     79.85 o 
   3   4  17     1435.50     1496.76    114.64 o 
   4   4  17       18.81       17.77     26.53 o 
   5   4  17      187.61      227.35     66.58 o 
  -5   5  17       63.18       48.12     43.26 o 
  -4   5  17      236.71      199.21    128.66 o 
  -3   5  17      273.53      241.49     49.97 o 
  -2   5  17      159.93      174.08     62.66 o 
  -1   5  17     1837.14     1878.32     58.34 o 
   0   5  17      164.76      154.15     23.30 o 
   1   5  17     1861.16     1905.42     47.58 o 
   2   5  17      126.57      138.07     25.31 o 
   3   5  17      305.01      258.14     59.83 o 
   4   5  17      230.59      234.83    166.72 o 
  -5   6  17      136.90      105.07    110.49 o 
  -4   6  17      206.37      208.89     50.37 o 
  -3   6  17     1049.86     1109.82     61.47 o 
  -2   6  17      283.65      221.90     31.67 o 
  -1   6  17      527.20      531.33     34.77 o 
   0   6  17        7.50        5.54      7.99 o 
   1   6  17      480.60      473.15     33.44 o 
   2   6  17      353.92      346.75     33.70 o 
   3   6  17      950.71      907.40    111.05 o 
   4   6  17      245.62      266.84     76.46 o 
   5   6  17      129.08      101.33    209.99 o 
  -5   7  17       23.44        8.02     30.34 o 
  -4   7  17       29.93       33.54     24.09 o 
  -3   7  17       34.82       33.84     28.26 o 
  -2   7  17      725.89      728.04     51.51 o 
  -1   7  17      658.66      609.03     53.51 o 
   0   7  17     3328.64     3227.89     93.39 o 
   1   7  17      787.09      807.98     39.19 o 
   2   7  17      858.44      905.02     71.03 o 
   3   7  17       16.32       23.55     33.41 o 
   4   7  17       43.39       48.25     49.83 o 
   5   7  17       37.34       20.92     62.21 o 
  -4   8  17      295.35      322.55     43.24 o 
  -3   8  17      104.06       78.08     57.59 o 
  -2   8  17      894.58      903.93     55.12 o 
  -1   8  17      201.56      180.85     51.49 o 
   0   8  17      588.56      522.88     24.76 o 
   1   8  17      124.68      117.91     37.06 o 
   2   8  17      825.96      885.31     71.75 o 
   3   8  17      125.17      117.56    101.41 o 
   4   8  17      285.08      285.44    133.72 o 
  -4   9  17        6.16       -0.27     20.47 o 
  -3   9  17      340.77      330.24     53.09 o 
  -2   9  17      765.42      754.25     52.98 o 
  -1   9  17      394.19      347.02     32.59 o 
   0   9  17     1516.74     1509.09     61.14 o 
   1   9  17      434.45      389.45     27.79 o 
   2   9  17      743.06      772.11     80.39 o 
   3   9  17      413.78      445.86     87.58 o 
   4   9  17       13.54        3.56     44.90 o 
  -4  10  17      409.75      444.66     54.83 o 
  -3  10  17      224.14      215.73     57.40 o 
  -2  10  17      343.94      342.98     54.45 o 
  -1  10  17      212.90      214.21     32.41 o 
   0  10  17      493.95      467.99     31.11 o 
   1  10  17      232.97      207.01     28.87 o 
   2  10  17      339.04      360.05     65.79 o 
   3  10  17      269.26      268.32    212.22 o 
   4  10  17      398.71      398.63     96.85 o 
  -4  11  17      126.88       80.54    144.40 o 
  -3  11  17      151.12      113.47     79.35 o 
  -2  11  17      251.63      242.70    102.22 o 
  -1  11  17      735.84      713.13     58.51 o 
   0  11  17       95.96      108.40     47.46 o 
   1  11  17      837.94      856.04     58.27 o 
   2  11  17      256.64      258.05     50.73 o 
   3  11  17      137.13      115.23     76.06 o 
   4  11  17      114.03       73.44     59.50 o 
  -3  12  17      271.67      326.78     41.29 o 
  -2  12  17       10.25       20.15     18.42 o 
  -1  12  17      184.81      196.59     76.84 o 
   0  12  17       35.55       34.87     19.01 o 
   1  12  17      157.33      158.25     60.23 o 
   2  12  17        7.24        4.72     16.91 o 
   3  12  17      147.06      125.01    152.68 o 
  -3  13  17      124.35      103.34     97.57 o 
  -2  13  17        3.65        8.02     15.18 o 
  -1  13  17      765.71      765.38     46.59 o 
   0  13  17       26.90       21.30     17.18 o 
   1  13  17      600.54      612.25     44.64 o 
   2  13  17       12.22       20.82     22.61 o 
   3  13  17      148.90      132.43    152.55 o 
  -2  14  17      201.03      148.46    111.75 o 
  -1  14  17      103.87       83.26     58.35 o 
   0  14  17      227.41      283.62     59.01 o 
   1  14  17       74.77       68.43     51.52 o 
   2  14  17      135.74       85.91    112.75 o 
  -2  15  17      356.28      355.01     93.21 o 
  -1  15  17      144.63       99.72     89.78 o 
   0  15  17      270.06      288.67     50.40 o 
   1  15  17      157.17       96.26     85.95 o 
   2  15  17      386.51      328.59     53.61 o 
   0  16  17       39.65       20.95     28.64 o 
   1  16  17       29.79        6.43     36.76 o 
   0   0  18     4988.05     5194.03    121.46 o 
   1   0  18      301.38      288.73     18.24 o 
   2   0  18     1376.67     1342.85     58.38 o 
   3   0  18       12.09       20.02     19.66 o 
   4   0  18       90.73       63.28     27.18 o 
   5   0  18        0.10        1.93     22.77 o 
  -5   1  18      136.76       91.86     74.75 o 
  -4   1  18      533.88      679.87     57.12 o 
  -3   1  18      152.53      203.79     70.25 o 
  -2   1  18     2108.80     2075.45     81.22 o 
  -1   1  18      204.22      201.32     19.46 o 
   0   1  18       53.23       48.56     22.05 o 
   1   1  18      235.69      229.95     16.89 o 
   2   1  18     2094.05     2172.03     88.02 o 
   3   1  18      161.86      213.87     86.24 o 
   4   1  18      486.55      638.29     55.97 o 
   5   1  18      115.27       90.67     47.29 o 
  -5   2  18       46.97       22.05     40.34 o 
  -4   2  18      200.02      169.77     71.02 o 
  -3   2  18       47.46       57.78     22.23 o 
  -2   2  18     2071.09     1981.28     93.76 o 
  -1   2  18     2694.13     2653.63     70.79 o 
   0   2  18     1665.05     1662.95     37.86 o 
   1   2  18     2725.18     2662.79     52.49 o 
   2   2  18     2185.62     2153.35     98.71 o 
   3   2  18       70.40       79.93     30.92 o 
   4   2  18      201.03      182.63     78.44 o 
   5   2  18       61.87       31.98     31.32 o 
  -5   3  18      529.02      566.84     66.19 o 
  -4   3  18      817.40      839.67     58.29 o 
  -3   3  18      966.07     1064.29     68.35 o 
  -2   3  18      124.24      142.67     46.63 o 
  -1   3  18      885.54      888.11     60.63 o 
   0   3  18        0.33        6.18      9.12 o 
   1   3  18      882.19      779.46     40.77 o 
   2   3  18       53.18       65.82     27.96 o 
   3   3  18      961.63     1124.94     80.54 o 
   4   3  18      799.70      735.95     69.96 o 
   5   3  18      578.75      635.71     67.33 o 
  -5   4  18      148.62      106.22    103.27 o 
  -4   4  18       84.61       53.76     32.10 o 
  -3   4  18      404.75      432.60     35.57 o 
  -2   4  18      325.01      297.93     82.54 o 
  -1   4  18     3561.83     3788.00    149.26 o 
   0   4  18       47.74       55.32     25.86 o 
   1   4  18     3169.34     3133.46    115.48 o 
   2   4  18      293.52      305.68    107.42 o 
   3   4  18      392.80      378.56     52.91 o 
   4   4  18       80.25       70.39     70.56 o 
   5   4  18      126.61       74.99    139.21 o 
  -5   5  18      321.21      396.47     70.34 o 
  -4   5  18      360.72      348.57     56.52 o 
  -3   5  18     1195.03     1272.15     67.53 o 
  -2   5  18      110.71      107.53     41.11 o 
  -1   5  18      625.04      620.18     33.39 o 
   0   5  18      100.10      109.79     35.91 o 
   1   5  18      458.63      444.65     31.84 o 
   2   5  18       91.64       97.65     64.24 o 
   3   5  18     1193.19     1287.28    192.39 o 
   4   5  18      319.20      321.87    273.65 o 
   5   5  18      267.38      292.99     82.06 o 
  -5   6  18       27.64       31.68     30.97 o 
  -4   6  18       12.78        9.52     18.60 o 
  -3   6  18      596.73      620.37     49.23 o 
  -2   6  18      972.80      889.18     66.58 o 
  -1   6  18     1015.85      999.07     45.52 o 
   0   6  18      998.10      950.43     38.15 o 
   1   6  18     1015.76     1006.93     44.78 o 
   2   6  18      979.79      959.70     61.37 o 
   3   6  18      548.76      502.47     91.98 o 
   4   6  18       13.17        3.43     33.17 o 
   5   6  18       42.03       22.64     77.86 o 
  -5   7  18        3.47       10.09     18.85 o 
  -4   7  18      690.26      768.58     66.29 o 
  -3   7  18      114.83      127.70     63.31 o 
  -2   7  18      569.52      627.17     45.88 o 
  -1   7  18      136.71      142.96     45.05 o 
   0   7  18      769.93      761.31     37.25 o 
   1   7  18      179.50      180.75     31.05 o 
   2   7  18      485.35      532.83     58.75 o 
   3   7  18      130.16      163.72    119.28 o 
   4   7  18      548.23      559.33     99.77 o 
  -4   8  18       48.64       58.41     45.21 o 
  -3   8  18      370.07      363.16     68.89 o 
  -2   8  18      676.93      689.30     45.53 o 
  -1   8  18       26.97       27.62     11.92 o 
   0   8  18     3185.08     3101.78    114.88 o 
   1   8  18       36.89       33.79     17.08 o 
   2   8  18      613.73      635.53     65.34 o 
   3   8  18      354.89      379.05    287.69 o 
   4   8  18       47.23       34.29     57.49 o 
  -4   9  18      319.65      318.47     47.00 o 
  -3   9  18       95.30       68.64     51.04 o 
  -2   9  18      557.23      535.06     47.10 o 
  -1   9  18      163.34      154.56     64.99 o 
   0   9  18      906.25      811.04     38.39 o 
   1   9  18      148.90      143.76     50.82 o 
   2   9  18      590.39      610.83     61.27 o 
   3   9  18      136.18       96.10     99.13 o 
   4   9  18      401.70      426.98     88.76 o 
  -4  10  18       11.11       12.55     17.13 o 
  -3  10  18       84.18       78.65     52.21 o 
  -2  10  18      164.49      153.99     80.62 o 
  -1  10  18      605.93      589.83     40.37 o 
   0  10  18      813.22      824.16     42.70 o 
   1  10  18      558.66      576.23     40.72 o 
   2  10  18      166.24      161.82    107.02 o 
   3  10  18      121.04       90.90    164.55 o 
   4  10  18       14.49        3.03     34.88 o 
  -3  11  18      411.43      477.95     56.86 o 
  -2  11  18       89.14       84.23     47.76 o 
  -1  11  18       77.63       78.60     35.47 o 
   0  11  18      185.62      124.87     61.31 o 
   1  11  18      105.73       92.58     38.94 o 
   2  11  18      124.78      112.07     78.68 o 
   3  11  18      286.35      331.87     71.67 o 
  -3  12  18       65.68       58.31     55.57 o 
  -2  12  18       13.71       10.73     14.83 o 
  -1  12  18      668.00      643.65     56.29 o 
   0  12  18        2.78        4.12     10.84 o 
   1  12  18      840.46      860.83     47.41 o 
   2  12  18        8.25        7.93     16.50 o 
   3  12  18       82.42       85.33    140.79 o 
  -3  13  18      556.05      492.53    111.56 o 
  -2  13  18       18.98       14.71     16.88 o 
  -1  13  18       47.94       33.54     19.08 o 
   0  13  18       84.35       85.13     60.14 o 
   1  13  18       50.29       33.24     18.06 o 
   2  13  18       32.19       18.48     18.98 o 
   3  13  18      650.29      621.03    123.21 o 
  -2  14  18      128.16       82.09     70.10 o 
  -1  14  18      382.53      409.50     45.20 o 
   0  14  18      174.95      137.00    105.33 o 
   1  14  18      350.88      365.54     40.31 o 
   2  14  18      103.01       72.65     80.51 o 
  -1  15  18       33.33       27.86     22.58 o 
   0  15  18       67.79       53.84     33.73 o 
   1  15  18       46.40       22.32     18.58 o 
   1   0  19      288.07      260.51     20.49 o 
   2   0  19     1030.38     1061.14     54.43 o 
   3   0  19        3.89        9.78     10.52 o 
   4   0  19     1577.71     1814.86     90.79 o 
   5   0  19        1.33        3.90     24.12 o 
  -5   1  19       24.10       28.78     23.72 o 
  -4   1  19      235.37      288.46     56.36 o 
  -3   1  19       72.71      108.77     45.36 o 
  -2   1  19      594.92      613.89     44.21 o 
  -1   1  19     2045.41     1990.49     50.38 o 
   0   1  19     5484.25     5798.24    114.50 o 
   1   1  19     1988.64     1936.88     64.30 o 
   2   1  19      581.24      631.84     40.08 o 
   3   1  19       48.04       80.46     33.19 o 
   4   1  19      242.23      285.14    120.11 o 
   5   1  19       53.89       49.22     36.77 o 
  -5   2  19       53.19       62.18     57.10 o 
  -4   2  19       60.33       88.71     38.76 o 
  -3   2  19     1021.49     1004.85     62.30 o 
  -2   2  19      317.58      291.93     28.49 o 
  -1   2  19     1473.57     1471.01     46.62 o 
   0   2  19        7.95       13.38      8.22 o 
   1   2  19     1210.04     1182.37     32.16 o 
   2   2  19      506.50      495.82     40.72 o 
   3   2  19      946.42      989.88     62.09 o 
   4   2  19      172.88      239.21    106.19 o 
   5   2  19       24.32       23.33     20.46 o 
  -5   3  19      250.31      217.63    209.49 o 
  -4   3  19      148.59      168.12     77.95 o 
  -3   3  19      330.24      308.45     39.16 o 
  -2   3  19      401.72      355.87     29.13 o 
  -1   3  19      459.71      485.99     39.41 o 
   0   3  19       48.60       50.66     20.50 o 
   1   3  19      750.56      768.04     30.46 o 
   2   3  19      424.89      430.24     44.21 o 
   3   3  19      326.09      366.43    114.96 o 
   4   3  19       94.67      116.33     56.20 o 
   5   3  19      265.55      255.35     72.29 o 
  -5   4  19      533.80      585.96     73.38 o 
  -4   4  19      126.04       89.07     66.71 o 
  -3   4  19     1342.75     1360.79     68.96 o 
  -2   4  19      330.90      302.99     78.95 o 
  -1   4  19      230.92      223.48     41.59 o 
   0   4  19      182.37      169.60     39.67 o 
   1   4  19      401.50      361.37     30.29 o 
   2   4  19      400.03      374.05     38.34 o 
   3   4  19     1464.00     1672.94     99.47 o 
   4   4  19      155.32      118.44    128.83 o 
   5   4  19      624.89      612.69    218.32 o 
  -5   5  19      118.86       73.37     72.09 o 
  -4   5  19       70.50       67.88     38.70 o 
  -3   5  19      249.87      263.59     98.14 o 
  -2   5  19       19.24       23.13     13.11 o 
  -1   5  19     2722.30     2889.09     83.21 o 
   0   5  19     1256.91     1227.18     48.10 o 
   1   5  19     2763.41     2930.64     91.28 o 
   2   5  19       27.15       42.69     28.22 o 
   3   5  19      263.35      249.21    266.76 o 
   4   5  19       91.48       83.72     87.13 o 
   5   5  19       91.43       67.06    113.49 o 
  -5   6  19      110.81       92.99    122.18 o 
  -4   6  19      461.37      424.26     60.70 o 
  -3   6  19      132.95      148.24     61.24 o 
  -2   6  19      485.57      448.36     33.68 o 
  -1   6  19      331.59      304.68     32.30 o 
   0   6  19        8.35        6.42     10.08 o 
   1   6  19      420.14      420.77     26.48 o 
   2   6  19      518.72      521.55     76.29 o 
   3   6  19      205.56      261.27    171.92 o 
   4   6  19      465.57      447.47     85.25 o 
   5   6  19       97.76       87.74    225.45 o 
  -4   7  19       43.97       34.21     31.73 o 
  -3   7  19       88.00       74.36     42.07 o 
  -2   7  19      513.53      549.06     40.81 o 
  -1   7  19      427.06      420.04     38.21 o 
   0   7  19      435.02      443.98     23.08 o 
   1   7  19      362.69      371.94     30.70 o 
   2   7  19      533.34      561.26     60.66 o 
   3   7  19      132.26      128.76    104.38 o 
   4   7  19       64.15       63.04     62.99 o 
  -4   8  19      331.33      353.43     55.35 o 
  -3   8  19      236.17      173.27     85.75 o 
  -2   8  19      961.29      993.43     63.32 o 
  -1   8  19      338.98      322.69     29.90 o 
   0   8  19     1151.49     1073.95     53.47 o 
   1   8  19      423.27      431.99     29.33 o 
   2   8  19     1046.84     1073.61     73.17 o 
   3   8  19      253.17      195.23    167.82 o 
   4   8  19      421.17      471.37     89.24 o 
  -4   9  19       39.20       25.58     31.15 o 
  -3   9  19      159.31      133.48     86.78 o 
  -2   9  19      608.15      593.00     61.00 o 
  -1   9  19      222.11      216.24     72.62 o 
   0   9  19     2148.23     2050.83     89.48 o 
   1   9  19      231.25      229.70     31.44 o 
   2   9  19      580.50      606.84     56.94 o 
   3   9  19      103.72      117.35     83.62 o 
   4   9  19       40.81       39.22     56.15 o 
  -4  10  19      175.06      179.15     73.93 o 
  -3  10  19      373.49      312.98     46.42 o 
  -2  10  19      408.33      400.41     41.15 o 
  -1  10  19      454.78      444.08     39.79 o 
   0  10  19      120.97      118.35     48.78 o 
   1  10  19      430.54      449.94     43.89 o 
   2  10  19      372.51      388.87     41.72 o 
   3  10  19      355.73      324.82     73.27 o 
  -3  11  19       56.64       42.26     48.02 o 
  -2  11  19      137.85      111.90     69.95 o 
  -1  11  19      655.25      631.30     43.81 o 
   0  11  19       81.22       70.97     42.42 o 
   1  11  19      607.62      641.70     37.44 o 
   2  11  19      105.34       78.79     64.54 o 
   3  11  19       59.44       66.09     49.83 o 
  -3  12  19      268.57      274.49     53.15 o 
  -2  12  19       54.73       63.12     39.72 o 
  -1  12  19      143.46      114.24     66.82 o 
   0  12  19      269.73      244.77     50.95 o 
   1  12  19      215.46      199.72     34.14 o 
   2  12  19       36.96       38.61     31.85 o 
   3  12  19      322.52      286.11    140.87 o 
  -2  13  19      128.63       94.21     65.68 o 
  -1  13  19      400.53      435.91     55.01 o 
   0  13  19       47.04       38.41     24.75 o 
   1  13  19      442.87      426.83     32.67 o 
   2  13  19      104.62       70.28     58.62 o 
  -2  14  19      152.90       72.04    142.18 o 
  -1  14  19      289.84      291.63     59.75 o 
   0  14  19      128.09       83.13     71.83 o 
   1  14  19      261.14      242.47     56.84 o 
   2  14  19      153.15      121.44     42.96 o 
   0  15  19      121.82       59.19     62.57 o 
   1  15  19       93.56       61.67     98.57 o 
   0   0  20     2225.71     2282.39     68.24 o 
   1   0  20       31.94       51.59     20.18 o 
   2   0  20      929.00      885.07     54.73 o 
   3   0  20      432.02      452.82     52.63 o 
   4   0  20      131.16      137.22     66.21 o 
   5   0  20      317.63      391.89     83.40 o 
  -5   1  20      102.33       95.59     73.48 o 
  -4   1  20      382.50      393.18     52.75 o 
  -3   1  20      529.92      511.09     43.45 o 
  -2   1  20      747.19      687.01     36.56 o 
  -1   1  20     1892.20     1853.14     63.68 o 
   0   1  20      490.42      450.67     26.00 o 
   1   1  20     1692.56     1614.68     56.93 o 
   2   1  20      601.02      613.72     37.81 o 
   3   1  20      529.10      533.27     49.37 o 
   4   1  20      302.73      332.29     72.59 o 
   5   1  20      126.00      113.81    114.14 o 
  -5   2  20        6.19        8.16     25.54 o 
  -4   2  20       28.26       28.19     19.73 o 
  -3   2  20      215.06      257.00    101.85 o 
  -2   2  20      141.74      174.81     53.82 o 
  -1   2  20      149.03      173.61     55.47 o 
   0   2  20      131.62      133.36     21.15 o 
   1   2  20       63.13       68.78     15.62 o 
   2   2  20      109.55      149.33     55.88 o 
   3   2  20      221.21      265.13     98.85 o 
   4   2  20       26.70       40.60     27.74 o 
   5   2  20        2.35        4.95     20.16 o 
  -5   3  20      396.31      446.80     80.03 o 
  -4   3  20      260.47      307.09     49.08 o 
  -3   3  20      261.39      311.56     83.65 o 
  -2   3  20      864.03      799.16     46.17 o 
  -1   3  20      275.16      282.32     34.61 o 
   0   3  20     1598.66     1549.49     55.96 o 
   1   3  20      315.02      289.51     23.36 o 
   2   3  20      983.09      979.39     53.20 o 
   3   3  20      255.55      341.77    120.49 o 
   4   3  20      255.80      308.41     93.59 o 
   5   3  20      310.08      371.11     65.85 o 
  -5   4  20      171.10      147.27    103.53 o 
  -4   4  20      352.04      371.33     72.25 o 
  -3   4  20       80.30       89.16     44.67 o 
  -2   4  20      581.89      494.20     43.20 o 
  -1   4  20     2079.79     2095.25    109.24 o 
   0   4  20      171.78      163.93     25.80 o 
   1   4  20     2029.92     2003.95     80.69 o 
   2   4  20      521.17      517.48     45.73 o 
   3   4  20       46.65       55.72     30.72 o 
   4   4  20      319.52      347.72     54.01 o 
   5   4  20      202.49      215.88     74.39 o 
  -5   5  20       83.73       56.27     88.31 o 
  -4   5  20      204.74      201.41    145.64 o 
  -3   5  20      587.95      600.10     49.01 o 
  -2   5  20      538.84      502.43     38.41 o 
  -1   5  20      607.77      565.44     29.20 o 
   0   5  20     1902.47     1888.51     74.30 o 
   1   5  20      563.12      547.02     27.61 o 
   2   5  20      506.96      469.00     61.56 o 
   3   5  20      540.08      563.94     89.88 o 
   4   5  20      176.91      164.55    183.31 o 
   5   5  20      128.92       97.31    175.30 o 
  -4   6  20      220.68      243.97     42.01 o 
  -3   6  20      346.79      374.78     44.11 o 
  -2   6  20      512.61      486.31     38.54 o 
  -1   6  20      476.44      503.90     36.63 o 
   0   6  20       12.10       12.10     11.76 o 
   1   6  20      453.55      468.96     28.30 o 
   2   6  20      572.48      602.47     63.15 o 
   3   6  20      409.63      466.99     70.26 o 
   4   6  20      226.50      214.65    286.54 o 
  -4   7  20       80.77       62.88     69.45 o 
  -3   7  20      520.02      512.46     68.95 o 
  -2   7  20      616.91      658.55     46.79 o 
  -1   7  20      691.77      677.50     40.51 o 
   0   7  20      123.77      106.28     35.27 o 
   1   7  20      671.95      637.73     34.38 o 
   2   7  20      576.40      602.98     77.87 o 
   3   7  20      509.00      362.52    208.89 o 
   4   7  20       82.41       71.91    150.78 o 
  -4   8  20       70.30       38.63     35.97 o 
  -3   8  20      337.81      381.86     87.49 o 
  -2   8  20      255.26      255.69     44.82 o 
  -1   8  20      171.46      174.13     57.16 o 
   0   8  20     2628.51     2759.88     78.35 o 
   1   8  20      142.43      153.52     25.78 o 
   2   8  20      198.74      211.06     90.63 o 
   3   8  20      196.26      216.26    190.27 o 
   4   8  20       56.73       30.35     52.22 o 
  -4   9  20      261.20      267.82     49.27 o 
  -3   9  20       76.53       57.94     38.47 o 
  -2   9  20      389.03      403.04     39.71 o 
  -1   9  20      274.77      257.64     32.54 o 
   0   9  20        3.07        4.71     12.32 o 
   1   9  20      255.02      270.39     35.30 o 
   2   9  20      381.22      436.81     75.51 o 
   3   9  20       26.01       22.08     24.41 o 
   4   9  20      248.78      189.58     73.11 o 
  -3  10  20      232.25      222.62     61.55 o 
  -2  10  20      134.58      125.32     73.99 o 
  -1  10  20      369.92      357.89     33.55 o 
   0  10  20      487.45      545.28     44.56 o 
   1  10  20      395.33      427.40     37.66 o 
   2  10  20      135.67      132.15     80.04 o 
   3  10  20      257.73      212.91    234.08 o 
  -3  11  20      187.96      175.88     59.54 o 
  -2  11  20      121.39      115.12     68.19 o 
  -1  11  20      377.01      345.04     40.54 o 
   0  11  20      274.35      237.96     41.11 o 
   1  11  20      347.47      365.07     31.39 o 
   2  11  20       53.24       47.62     37.97 o 
   3  11  20      221.59      251.76     72.77 o 
  -2  12  20      335.99      319.33     41.65 o 
  -1  12  20      347.54      342.00     68.37 o 
   0  12  20       47.22       42.10     23.27 o 
   1  12  20      296.92      291.01     30.46 o 
   2  12  20      304.65      292.87     50.92 o 
   3  12  20       67.46       33.33    121.93 o 
  -2  13  20      157.59       90.44     77.44 o 
  -1  13  20       56.25       50.56     38.32 o 
   0  13  20      119.31      115.71     84.22 o 
   1  13  20       31.49       27.10     34.47 o 
   2  13  20      249.69      180.81     79.74 o 
  -2  14  20       66.82       21.54     90.85 o 
  -1  14  20      208.45      121.37    129.42 o 
   0  14  20      383.34      391.87     50.54 o 
   1  14  20      213.47      201.95     65.53 o 
   2  14  20      112.84       52.61     88.51 o 
   0  15  20       89.10       39.10     72.59 o 
   1   0  21     1623.17     1606.02     72.25 o 
   2   0  21      309.74      308.51     39.80 o 
   3   0  21      183.87      204.01     76.76 o 
   4   0  21       88.14       85.54     38.61 o 
   5   0  21       25.77       31.23     31.46 o 
  -5   1  21      566.81      695.94     80.23 o 
  -4   1  21       61.11       66.70     36.74 o 
  -3   1  21      657.11      737.79     50.03 o 
  -2   1  21      540.64      515.85     34.08 o 
  -1   1  21      344.18      307.08     23.03 o 
   0   1  21     1041.12     1021.29     38.33 o 
   1   1  21      315.05      318.51     37.53 o 
   2   1  21      612.22      604.96     37.42 o 
   3   1  21      628.77      708.77     49.79 o 
   4   1  21       38.36       51.87     32.09 o 
   5   1  21      523.57      617.51     70.67 o 
  -5   2  21       23.65        7.04     33.01 o 
  -4   2  21      107.25      143.37     62.98 o 
  -3   2  21      357.49      375.81     42.36 o 
  -2   2  21      795.00      735.14     47.16 o 
  -1   2  21     1056.77     1051.33     56.50 o 
   0   2  21      490.80      506.69     35.98 o 
   1   2  21     1249.70     1235.59     52.33 o 
   2   2  21      762.60      769.35     49.12 o 
   3   2  21      336.44      363.33     44.50 o 
   4   2  21      101.71      129.69     60.47 o 
   5   2  21       34.66       31.52     39.61 o 
  -5   3  21        2.77       -6.20     36.54 o 
  -4   3  21      564.49      673.72     57.11 o 
  -3   3  21      241.65      262.92     84.50 o 
  -2   3  21      421.01      441.39     34.18 o 
  -1   3  21     1194.11     1208.50     59.36 o 
   0   3  21      246.44      235.16     22.97 o 
   1   3  21     1201.09     1054.19     65.09 o 
   2   3  21      408.99      418.17     43.02 o 
   3   3  21      273.29      322.66     65.17 o 
   4   3  21      625.16      791.98    111.16 o 
   5   3  21       15.57       12.94     16.14 o 
  -4   4  21        2.25       18.99     18.57 o 
  -3   4  21      428.07      408.57     45.03 o 
  -2   4  21     1151.66     1071.14     61.65 o 
  -1   4  21      266.24      263.45     49.32 o 
   0   4  21     2001.51     2052.85     78.65 o 
   1   4  21      254.91      249.68     21.37 o 
   2   4  21     1185.40     1237.11     81.24 o 
   3   4  21      474.82      605.38     75.49 o 
   4   4  21        6.06       11.73     25.96 o 
   5   4  21      177.52       73.94    161.66 o 
  -4   5  21      410.97      467.79     66.37 o 
  -3   5  21      144.66      155.50     67.32 o 
  -2   5  21      705.67      695.53     42.10 o 
  -1   5  21      337.81      344.21     27.85 o 
   0   5  21      735.06      727.28     35.80 o 
   1   5  21      437.08      440.12     29.55 o 
   2   5  21      730.78      701.09     85.09 o 
   3   5  21      161.24      169.33    105.42 o 
   4   5  21      370.75      443.92    215.80 o 
  -4   6  21       38.55       43.65     44.78 o 
  -3   6  21      227.84      220.82     85.84 o 
  -2   6  21      530.92      489.98     31.83 o 
  -1   6  21      470.26      501.52     37.31 o 
   0   6  21     1185.86     1209.19     57.19 o 
   1   6  21      453.78      498.31     40.13 o 
   2   6  21      454.25      464.14     62.36 o 
   3   6  21      172.56      158.30     81.69 o 
   4   6  21       56.85       69.02     77.10 o 
  -4   7  21       80.57       59.05     58.49 o 
  -3   7  21      243.07      284.72     97.87 o 
  -2   7  21      103.43      125.84     48.60 o 
  -1   7  21       63.92       83.75     27.96 o 
   0   7  21      613.69      574.31     36.92 o 
   1   7  21       52.40       61.55     27.16 o 
   2   7  21       92.36      103.68     59.84 o 
   3   7  21      205.78      261.33    159.65 o 
   4   7  21      125.00       85.65    143.04 o 
  -4   8  21      300.16      316.10     55.58 o 
  -3   8  21      117.36      106.58     69.81 o 
  -2   8  21       82.82       71.60     35.22 o 
  -1   8  21     1676.08     1750.10     60.70 o 
   0   8  21      199.58      170.03     66.14 o 
   1   8  21     1715.06     1788.57     55.66 o 
   2   8  21       70.42       62.82     37.27 o 
   3   8  21      128.52      139.71    102.80 o 
   4   8  21      294.85      274.51     88.49 o 
  -4   9  21      138.62       43.51    119.33 o 
  -3   9  21      430.46      364.64     51.69 o 
  -2   9  21      183.12      164.35     84.64 o 
  -1   9  21      483.71      461.34     38.41 o 
   0   9  21       35.42       48.66     25.03 o 
   1   9  21      486.87      471.08     49.17 o 
   2   9  21      198.56      181.59    128.68 o 
   3   9  21      512.75      547.41     66.49 o 
  -3  10  21      155.43      133.97    103.18 o 
  -2  10  21      390.40      392.85     38.69 o 
  -1  10  21      278.86      279.78     32.69 o 
   0  10  21      628.75      644.62     37.08 o 
   1  10  21      301.78      337.73     37.20 o 
   2  10  21      370.51      376.65     54.72 o 
   3  10  21      149.66      129.95    136.31 o 
  -3  11  21       81.55       73.84     68.42 o 
  -2  11  21      204.15      253.66     64.60 o 
  -1  11  21       29.72       29.44     26.16 o 
   0  11  21       21.41       11.16     15.06 o 
   1  11  21       62.48       54.92     32.65 o 
   2  11  21      194.88      219.99     45.16 o 
   3  11  21       83.46       74.13     98.92 o 
  -2  12  21       82.06       62.58     41.22 o 
  -1  12  21       62.89       39.72     45.20 o 
   0  12  21     1147.67     1154.51     56.46 o 
   1  12  21       33.41       23.91     17.49 o 
   2  12  21      141.75       86.94    113.00 o 
   3  12  21      102.46       40.78    135.14 o 
  -2  13  21       19.01       11.45     12.79 o 
  -1  13  21      193.58      201.06     55.72 o 
   0  13  21       10.59       10.59     21.13 o 
   1  13  21      213.90      234.65     40.13 o 
   2  13  21       72.32       18.94     97.04 o 
  -1  14  21      107.75       57.98    110.64 o 
   0  14  21       59.53       51.09     38.19 o 
   1  14  21      156.10       96.56    174.44 o 
   0   0  22      618.58      608.25     48.08 o 
   1   0  22      472.23      451.45     32.54 o 
   2   0  22       91.65       73.18     27.21 o 
   3   0  22     1404.99     1606.77     79.00 o 
   4   0  22       25.33       14.34     19.02 o 
  -5   1  22      181.40      117.89    112.60 o 
  -4   1  22      108.58       99.93     58.41 o 
  -3   1  22      339.39      356.99     50.23 o 
  -2   1  22      203.19      213.64     61.69 o 
  -1   1  22     1611.35     1626.82     54.09 o 
   0   1  22     1437.63     1500.40     54.28 o 
   1   1  22     1761.69     1755.70     99.79 o 
   2   1  22      251.61      284.23     86.60 o 
   3   1  22      281.84      302.58     46.77 o 
   4   1  22      109.06       94.43     57.37 o 
   5   1  22      216.01      130.04    148.76 o 
  -4   2  22      216.50      271.40     59.72 o 
  -3   2  22      362.34      392.56     70.19 o 
  -2   2  22      257.68      257.10     72.68 o 
  -1   2  22      145.25      189.82     54.21 o 
   0   2  22       53.44       52.03     23.29 o 
   1   2  22      157.86      179.32     61.68 o 
   2   2  22      269.97      301.12     84.94 o 
   3   2  22      462.69      508.75     85.63 o 
   4   2  22      248.96      298.07     72.00 o 
   5   2  22      218.30      143.47    164.12 o 
  -4   3  22       10.07        7.07     18.14 o 
  -3   3  22       36.65       31.62     17.75 o 
  -2   3  22      391.67      416.32     40.94 o 
  -1   3  22      772.53      783.57     40.52 o 
   0   3  22     3337.51     3479.81     79.37 o 
   1   3  22      623.42      547.29     44.06 o 
   2   3  22      303.53      313.20     44.97 o 
   3   3  22       49.53       49.84     32.14 o 
   4   3  22        8.54       11.92     23.22 o 
   5   3  22       20.05       10.16     21.20 o 
  -4   4  22      514.62      549.28     76.68 o 
  -3   4  22       47.35       37.41     19.15 o 
  -2   4  22      516.06      509.78     44.08 o 
  -1   4  22      152.76      174.44     49.05 o 
   0   4  22       66.93       68.22     25.90 o 
   1   4  22      174.86      201.59     97.56 o 
   2   4  22      513.25      551.19     60.50 o 
   3   4  22       40.09       43.23     23.62 o 
   4   4  22      437.48      599.59     73.45 o 
  -4   5  22      119.42       89.65     65.61 o 
  -3   5  22      155.20      151.21     70.68 o 
  -2   5  22      878.84      878.69     47.16 o 
  -1   5  22      238.59      265.28     79.20 o 
   0   5  22      858.19      912.15     46.82 o 
   1   5  22      222.05      235.69     37.93 o 
   2   5  22      909.98      918.80     79.95 o 
   3   5  22      136.79      146.57    103.73 o 
   4   5  22      117.54      106.94    123.26 o 
  -4   6  22      227.40      274.21     54.70 o 
  -3   6  22      312.46      321.64     66.39 o 
  -2   6  22      444.82      464.72     36.23 o 
  -1   6  22       27.52       41.83     19.06 o 
   0   6  22      197.96      199.68     30.71 o 
   1   6  22       46.55       68.39     40.56 o 
   2   6  22      475.11      511.85     77.00 o 
   3   6  22      267.10      283.73    163.10 o 
   4   6  22      251.60      309.12    177.48 o 
  -4   7  22       14.25       15.94     22.60 o 
  -3   7  22       30.75       40.44     26.38 o 
  -2   7  22      179.78      151.27     64.10 o 
  -1   7  22      701.39      758.89     42.00 o 
   0   7  22       63.78       55.97     27.00 o 
   1   7  22      509.82      587.97     46.51 o 
   2   7  22      179.53      165.10    103.30 o 
   3   7  22       40.97       37.46     32.34 o 
   4   7  22       25.00       11.65     29.04 o 
  -4   8  22       32.61       24.85     25.27 o 
  -3   8  22      426.11      445.47     56.09 o 
  -2   8  22      175.82      173.67     70.95 o 
  -1   8  22        8.04        6.72     12.33 o 
   0   8  22       12.79       15.48     13.00 o 
   1   8  22        1.43        8.46     12.30 o 
   2   8  22      172.76      186.41    137.08 o 
   3   8  22      496.27      568.89     74.57 o 
   4   8  22       41.54       27.32     39.81 o 
  -3   9  22       99.22       80.90     53.85 o 
  -2   9  22       25.18       18.23     18.18 o 
  -1   9  22     1417.65     1406.57     62.20 o 
   0   9  22        4.22        7.35     10.73 o 
   1   9  22     1476.25     1569.62     82.85 o 
   2   9  22       33.31       15.17     26.30 o 
   3   9  22       85.33       84.03     79.81 o 
  -3  10  22      234.27      213.24     67.63 o 
  -2  10  22      429.77      439.64     40.82 o 
  -1  10  22      531.99      490.12     42.50 o 
   0  10  22       15.52       12.93     10.90 o 
   1  10  22      497.93      490.35     55.54 o 
   2  10  22      458.71      489.60     85.02 o 
   3  10  22      238.35      268.90     90.31 o 
  -2  11  22      184.96      137.82    100.15 o 
  -1  11  22       23.34       10.35     18.49 o 
   0  11  22      363.95      399.18     34.79 o 
   1  11  22       32.72       23.00     17.56 o 
   2  11  22      200.56      172.28    142.01 o 
   3  11  22       26.56       19.69     26.60 o 
  -2  12  22      133.86       94.08     71.79 o 
  -1  12  22      123.35       80.00     78.09 o 
   0  12  22        3.46        9.04     15.92 o 
   1  12  22      120.98       74.75     76.04 o 
   2  12  22      192.56      129.38    198.63 o 
  -2  13  22      370.63      291.09     74.19 o 
  -1  13  22       18.60       17.00     29.77 o 
   0  13  22      873.62      850.29     66.26 o 
   1  13  22       39.23       27.57     25.72 o 
   2  13  22      345.24      364.21     59.19 o 
   0  14  22       26.24       17.22     19.35 o 
   1  14  22      144.90       95.24    143.82 o 
   1   0  23     1158.65     1248.12     46.76 o 
   2   0  23       90.44       87.13     44.05 o 
   3   0  23       34.52       17.84     13.28 o 
   4   0  23       16.85       14.22     17.26 o 
   5   0  23       13.01       16.80     42.71 o 
  -5   1  23      354.04      497.33    107.65 o 
  -4   1  23      102.55       82.99     43.69 o 
  -3   1  23      550.55      632.50     62.53 o 
  -2   1  23      129.96      147.91     53.54 o 
  -1   1  23      205.02      218.94     38.11 o 
   0   1  23      638.86      601.97     26.94 o 
   1   1  23      268.52      263.12     32.92 o 
   2   1  23      125.86      134.30     48.40 o 
   3   1  23      567.63      694.87     60.80 o 
   4   1  23       69.32       68.01     44.41 o 
   5   1  23      374.71      414.16    109.12 o 
  -4   2  23      122.41      127.75     65.62 o 
  -3   2  23      121.48      131.59     64.51 o 
  -2   2  23      484.62      418.58     42.16 o 
  -1   2  23      930.49      946.48     56.13 o 
   0   2  23      228.54      249.49     22.37 o 
   1   2  23     1198.19     1233.03     65.63 o 
   2   2  23      565.31      553.77     46.62 o 
   3   2  23      164.76      194.11     95.40 o 
   4   2  23      117.87      108.47     77.13 o 
   5   2  23       64.06       37.80     64.11 o 
  -4   3  23      325.57      321.25     52.31 o 
  -3   3  23      292.78      225.05     45.88 o 
  -2   3  23      846.86      863.70     51.05 o 
  -1   3  23      304.59      299.86     45.86 o 
   0   3  23      589.98      554.27     36.31 o 
   1   3  23      324.87      323.27     55.47 o 
   2   3  23      959.39     1052.41     72.10 o 
   3   3  23      252.39      234.90    126.88 o 
   4   3  23      427.86      483.58     53.40 o 
  -4   4  23       73.90       72.03     63.90 o 
  -3   4  23       14.61       22.36     13.38 o 
  -2   4  23      485.08      507.33     40.69 o 
  -1   4  23      121.24      125.45     39.12 o 
   0   4  23     1252.04     1379.75     64.46 o 
   1   4  23      118.07      119.03     64.05 o 
   2   4  23      418.83      463.77     51.37 o 
   3   4  23        9.24       33.68     34.19 o 
   4   4  23       67.82       72.07     43.66 o 
  -4   5  23      701.65      830.76     65.94 o 
  -3   5  23       40.78       44.81     27.66 o 
  -2   5  23      583.47      610.33     46.17 o 
  -1   5  23      265.56      290.54     76.46 o 
   0   5  23      120.35      135.26     39.79 o 
   1   5  23      246.32      235.61    136.15 o 
   2   5  23      480.07      484.60     62.23 o 
   3   5  23       51.76       46.67     36.68 o 
   4   5  23      763.52     1054.89    202.26 o 
  -4   6  23      171.20      130.69    118.35 o 
  -3   6  23        0.17        3.36     14.81 o 
  -2   6  23      491.46      524.04     46.26 o 
  -1   6  23      878.15      890.02     46.50 o 
   0   6  23     2174.12     2129.17     83.27 o 
   1   6  23     1046.48     1010.15     97.23 o 
   2   6  23      488.57      489.49     71.98 o 
   3   6  23        8.76       -0.91     32.92 o 
   4   6  23      162.61      129.54    204.45 o 
  -4   7  23      214.37      161.35     62.10 o 
  -3   7  23      432.63      512.77     90.76 o 
  -2   7  23      168.78      147.08     62.27 o 
  -1   7  23      420.73      410.80     35.81 o 
   0   7  23        8.81       12.03     11.84 o 
   1   7  23      390.25      429.91     61.69 o 
   2   7  23      134.90      119.56     64.68 o 
   3   7  23      417.59      451.44     83.05 o 
   4   7  23      131.06       75.67     82.73 o 
  -3   8  23      264.63      317.12     51.63 o 
  -2   8  23       36.60       28.30     20.31 o 
  -1   8  23      481.55      537.68     37.25 o 
   0   8  23        2.87       13.26     16.37 o 
   1   8  23      397.86      490.40     44.81 o 
   2   8  23       42.05       33.26     40.31 o 
   3   8  23      260.15      328.04     77.33 o 
  -3   9  23      377.66      384.88     49.36 o 
  -2   9  23        9.14       16.71     16.71 o 
  -1   9  23        8.08       17.12     15.40 o 
   0   9  23      107.12      101.27     45.83 o 
   1   9  23        4.26        6.11     13.63 o 
   2   9  23        6.89        9.32     19.02 o 
   3   9  23      328.25      333.13     75.55 o 
  -3  10  23       39.00       22.53     42.61 o 
  -2  10  23       27.60       20.62     18.09 o 
  -1  10  23     1203.97     1203.00     57.86 o 
   0  10  23      344.25      343.21     30.22 o 
   1  10  23     1204.75     1235.89     57.75 o 
   2  10  23       54.83       61.75     51.74 o 
   3  10  23       35.21       34.42     36.80 o 
  -3  11  23      142.82       41.85    199.84 o 
  -2  11  23      170.20      123.67     91.31 o 
  -1  11  23       79.89       73.33     51.07 o 
   0  11  23        1.08        3.49     15.11 o 
   1  11  23       68.84       45.78     53.75 o 
   2  11  23      197.73      150.10    148.53 o 
  -2  12  23      481.46      438.51     61.60 o 
  -1  12  23        5.09        4.48     30.62 o 
   0  12  23      534.40      611.26     51.75 o 
   1  12  23        2.65        1.11     17.83 o 
   2  12  23      477.55      484.88     71.66 o 
  -1  13  23       21.94       18.84     18.61 o 
   0  13  23       76.04       43.63     47.33 o 
   1  13  23       16.15       10.79     22.08 o 
   0  14  23      661.85      625.51     96.49 o 
   0   0  24     4013.74     4006.81    208.83 o 
   1   0  24      123.16      134.53     50.60 o 
   2   0  24      508.30      529.80     55.21 o 
   3   0  24      463.42      474.96     47.79 o 
   4   0  24       29.30       51.63     41.99 o 
  -4   1  24       58.30       37.26     43.80 o 
  -3   1  24      411.95      429.89     67.75 o 
  -2   1  24      148.54      166.11     61.69 o 
  -1   1  24     1790.48     1799.61     87.79 o 
   0   1  24       19.45       17.88      8.99 o 
   1   1  24     1924.03     1987.44     93.67 o 
   2   1  24      142.19      168.90     51.46 o 
   3   1  24      456.18      463.09     50.61 o 
   4   1  24       71.48       60.97     48.78 o 
  -4   2  24      427.16      513.06     50.32 o 
  -3   2  24      574.40      568.06     47.08 o 
  -2   2  24      239.62      253.96     45.92 o 
  -1   2  24      379.85      403.90     41.59 o 
   0   2  24       99.56       83.32     31.31 o 
   1   2  24      305.39      314.38     46.96 o 
   2   2  24      233.48      266.60     86.95 o 
   3   2  24      589.08      650.32     65.57 o 
   4   2  24      425.46      523.58     53.57 o 
  -4   3  24      203.51      203.35    103.60 o 
  -3   3  24        2.44        9.64     16.21 o 
  -2   3  24      751.12      742.95     57.32 o 
  -1   3  24       28.03       44.30     18.94 o 
   0   3  24     2689.47     2737.34     69.07 o 
   1   3  24       24.01       35.97     20.78 o 
   2   3  24      773.95      804.17     65.93 o 
   3   3  24        5.45       16.85     33.12 o 
   4   3  24      252.45      299.98     58.44 o 
  -4   4  24       61.46       53.57     43.97 o 
  -3   4  24      194.89      184.42     72.15 o 
  -2   4  24      793.47      851.47     65.28 o 
  -1   4  24      620.37      637.10     39.56 o 
   0   4  24       94.11       65.29     27.53 o 
   1   4  24      719.03      707.59     64.35 o 
   2   4  24      836.92      901.14     81.67 o 
   3   4  24      185.44      205.98    121.29 o 
   4   4  24       74.76       73.47     69.23 o 
  -4   5  24       64.41       46.17     36.05 o 
  -3   5  24      273.07      242.39    114.11 o 
  -2   5  24      190.22      214.14     51.93 o 
  -1   5  24      101.87      113.32     39.73 o 
   0   5  24     1443.37     1570.39     67.05 o 
   1   5  24      160.78      197.93     92.45 o 
   2   5  24      165.02      188.85    102.24 o 
   3   5  24      300.09      329.46    191.18 o 
   4   5  24       64.45       43.52     42.21 o 
  -4   6  24      466.52      458.22     77.83 o 
  -3   6  24      337.45      329.68     42.28 o 
  -2   6  24      544.97      563.98     40.65 o 
  -1   6  24       65.02       74.20     27.35 o 
   0   6  24      172.14      178.68     55.55 o 
   1   6  24      116.57      144.96     64.44 o 
   2   6  24      459.11      462.38     60.32 o 
   3   6  24      273.94      274.49    155.28 o 
   4   6  24      404.35      526.79    125.89 o 
  -3   7  24       85.84       67.42     71.96 o 
  -2   7  24      169.20      198.47     84.55 o 
  -1   7  24     1691.58     1747.67    105.02 o 
   0   7  24       22.72       22.63     13.48 o 
   1   7  24     1487.38     1446.39    142.71 o 
   2   7  24      175.12      194.51     91.94 o 
   3   7  24       76.80       80.56     56.49 o 
  -3   8  24      461.61      516.17     52.30 o 
  -2   8  24       85.28       84.83     41.27 o 
  -1   8  24      623.44      658.03     37.64 o 
   0   8  24      319.73      315.66     34.07 o 
   1   8  24      600.42      598.86     76.62 o 
   2   8  24       51.03       51.50     37.67 o 
   3   8  24      454.29      528.49     84.11 o 
  -3   9  24       13.01       16.95     18.80 o 
  -2   9  24      162.03      152.11     51.27 o 
  -1   9  24      162.49      158.61     74.45 o 
   0   9  24      215.48      171.82     67.58 o 
   1   9  24      217.05      205.26    149.17 o 
   2   9  24      165.16      140.26    106.82 o 
   3   9  24       21.55       23.23     27.67 o 
  -3  10  24      112.90       57.49    191.69 o 
  -2  10  24       67.57       43.72     32.71 o 
  -1  10  24      237.98      241.26     51.54 o 
   0  10  24      231.19      260.46     35.96 o 
   1  10  24      190.28      180.41     43.51 o 
   2  10  24       67.20       53.32     47.81 o 
  -2  11  24      117.89      103.87     86.85 o 
  -1  11  24       64.38       59.47     46.75 o 
   0  11  24      695.27      768.15     48.72 o 
   1  11  24       97.58       75.11     61.97 o 
   2  11  24      171.29      135.48    109.64 o 
  -1  12  24        5.77        4.48     17.27 o 
   0  12  24       26.05       18.22     16.42 o 
   1  12  24        2.89        2.23     20.61 o 
   2  12  24      236.16      193.19     69.05 o 
   0  13  24       22.50       17.26     20.81 o 
   1  13  24        4.89        5.95     17.23 o 
   1   0  25      269.43      300.92     33.88 o 
   2   0  25      523.52      576.56     72.54 o 
   3   0  25       68.00      105.92     57.40 o 
   4   0  25      366.52      380.44     70.13 o 
  -4   1  25        5.90       13.94     14.54 o 
  -3   1  25      298.36      324.45     47.58 o 
  -2   1  25      395.25      404.68     61.66 o 
  -1   1  25      535.93      526.28     40.60 o 
   0   1  25      179.89      174.65     30.61 o 
   1   1  25      588.69      562.36     43.33 o 
   2   1  25      321.86      335.57     59.82 o 
   3   1  25      357.20      408.84     41.68 o 
   4   1  25       14.43       18.68     27.37 o 
  -4   2  25      396.36      417.85     56.51 o 
  -3   2  25       27.52       32.16     18.81 o 
  -2   2  25      161.19      177.62     58.40 o 
  -1   2  25      561.85      561.19     48.62 o 
   0   2  25      663.64      661.53     41.58 o 
   1   2  25      479.47      495.09     51.55 o 
   2   2  25      182.72      206.37    106.15 o 
   3   2  25       47.62       50.63     36.76 o 
   4   2  25      278.71      360.44     98.18 o 
  -4   3  25      628.57      704.51     76.02 o 
  -3   3  25       64.01       43.31     23.90 o 
  -2   3  25      367.71      372.02    116.12 o 
  -1   3  25      277.56      289.05     34.56 o 
   0   3  25     1093.72     1067.73     49.27 o 
   1   3  25      196.30      221.05     98.27 o 
   2   3  25      386.59      351.87     93.82 o 
   3   3  25       40.17       29.97     22.26 o 
   4   3  25      598.57      799.13     91.75 o 
  -4   4  25       21.41       26.60     21.02 o 
  -3   4  25      648.77      694.61     60.27 o 
  -2   4  25      305.83      292.27     96.31 o 
  -1   4  25      187.26      193.15     52.58 o 
   0   4  25      153.65      201.31     29.48 o 
   1   4  25      213.20      211.89     81.81 o 
   2   4  25      304.52      315.48     69.61 o 
   3   4  25      612.79      764.02     77.37 o 
   4   4  25       29.45       33.43     37.39 o 
  -4   5  25       11.13       13.71     22.20 o 
  -3   5  25       80.46       96.60     66.34 o 
  -2   5  25      187.78      191.42     70.29 o 
  -1   5  25      767.56      809.81     48.38 o 
   0   5  25       78.05       63.80     28.43 o 
   1   5  25      663.25      655.39     70.58 o 
   2   5  25      199.60      237.61    142.47 o 
   3   5  25      129.09      133.66    110.27 o 
   4   5  25        8.61        3.21     26.90 o 
  -3   6  25       49.17       44.20     23.09 o 
  -2   6  25      122.91      106.69     58.29 o 
  -1   6  25      221.01      254.36     53.30 o 
   0   6  25      578.94      611.10     46.25 o 
   1   6  25      168.69      172.34     94.58 o 
   2   6  25      131.74      124.06    111.21 o 
   3   6  25       66.71       66.06     68.77 o 
  -3   7  25      252.01      223.78     47.70 o 
  -2   7  25       75.74       70.75     33.73 o 
  -1   7  25      429.57      399.57     47.32 o 
   0   7  25      372.59      430.44     36.27 o 
   1   7  25      471.84      448.04     66.12 o 
   2   7  25      106.45       99.33     56.51 o 
   3   7  25      266.99      237.59    187.81 o 
  -3   8  25       44.37       41.22     27.41 o 
  -2   8  25      159.96      143.11     75.56 o 
  -1   8  25      408.56      436.28     39.92 o 
   0   8  25        2.95        1.93     14.75 o 
   1   8  25      461.34      445.25     86.61 o 
   2   8  25      136.95      132.87     82.75 o 
   3   8  25       41.20       36.14     48.96 o 
  -3   9  25      185.76       86.80    212.05 o 
  -2   9  25      480.65      460.57     51.99 o 
  -1   9  25       43.20       27.92     19.93 o 
   0   9  25      756.26      838.11     43.18 o 
   1   9  25       32.24       22.84     29.89 o 
   2   9  25      521.76      523.32     74.32 o 
  -3  10  25       47.80       25.85     72.82 o 
  -2  10  25      319.82      348.14     63.28 o 
  -1  10  25      170.41      158.29     97.18 o 
   0  10  25      211.90      186.69     51.95 o 
   1  10  25      185.21      161.42    159.94 o 
   2  10  25      392.08      394.23     65.62 o 
  -2  11  25      145.69      106.59    106.05 o 
  -1  11  25      186.15      132.80    116.97 o 
   0  11  25       84.15       57.68     39.52 o 
   1  11  25      125.33       90.17     96.53 o 
   2  11  25      141.07      103.42     97.91 o 
  -1  12  25        7.78       10.07     19.76 o 
   0  12  25      115.85       63.51     87.73 o 
   1  12  25        3.53        6.67     23.09 o 
   2  12  25       19.83       20.98     22.45 o 
   0   0  26      663.59      738.82     62.48 o 
   1   0  26       80.60       67.35     27.25 o 
   2   0  26      744.53      760.57     66.53 o 
   3   0  26      142.96      135.07     65.10 o 
   4   0  26        0.18        3.05     21.42 o 
  -4   1  26      271.52      263.31     44.17 o 
  -3   1  26       14.48       13.47     14.63 o 
  -2   1  26      307.74      344.77     45.34 o 
  -1   1  26      168.72      189.21     38.44 o 
   0   1  26        0.81        0.93     13.31 o 
   1   1  26      180.58      204.42     37.61 o 
   2   1  26      296.78      335.68     90.38 o 
   3   1  26       33.77       27.41     23.04 o 
   4   1  26      377.29      438.60     63.83 o 
  -4   2  26        4.74        1.96     19.24 o 
  -3   2  26      125.40      109.71     48.30 o 
  -2   2  26      310.63      326.68     61.11 o 
  -1   2  26      800.00      828.91     54.91 o 
   0   2  26     1665.64     1673.57     81.56 o 
   1   2  26      792.12      796.54     82.91 o 
   2   2  26      290.94      311.01     49.16 o 
   3   2  26      129.25      110.20     85.11 o 
   4   2  26       16.11        1.86     32.98 o 
  -4   3  26       51.68       45.88     46.28 o 
  -3   3  26      273.59      323.86     59.57 o 
  -2   3  26      137.42      142.49     59.89 o 
  -1   3  26       54.59       60.94     30.00 o 
   0   3  26       89.29       98.56     47.85 o 
   1   3  26       78.23       89.07     45.14 o 
   2   3  26      108.27      109.00     76.09 o 
   3   3  26      253.92      309.49     51.79 o 
   4   3  26       49.09       45.50     52.59 o 
  -4   4  26       33.80       30.86     29.77 o 
  -3   4  26      173.11      170.10     52.01 o 
  -2   4  26      104.45       98.95     37.06 o 
  -1   4  26     1032.27     1093.40     72.42 o 
   0   4  26       57.14       46.91     31.14 o 
   1   4  26     1223.96     1243.30    126.07 o 
   2   4  26       96.37      104.79     95.72 o 
   3   4  26      157.23      150.49     95.44 o 
  -3   5  26      476.51      521.42     51.54 o 
  -2   5  26       71.89       73.24     29.60 o 
  -1   5  26      318.28      358.34     43.96 o 
   0   5  26      393.37      390.80     43.03 o 
   1   5  26      269.05      261.70    124.39 o 
   2   5  26       99.41      104.30     98.08 o 
   3   5  26      425.86      528.06     84.21 o 
  -3   6  26       93.09       88.39     66.53 o 
  -2   6  26      148.05      149.43     78.39 o 
  -1   6  26      262.63      320.34     53.51 o 
   0   6  26      607.76      665.64     39.82 o 
   1   6  26      274.89      278.20     46.55 o 
   2   6  26      158.37      177.67     90.47 o 
   3   6  26       90.35       83.57     74.20 o 
  -3   7  26      109.70       77.79     69.72 o 
  -2   7  26       44.57       53.66     24.49 o 
  -1   7  26      111.87       94.29     47.52 o 
   0   7  26        9.60        5.59     16.22 o 
   1   7  26      172.36      161.83     94.25 o 
   2   7  26       32.51       35.22     26.64 o 
   3   7  26      114.16       89.85     76.81 o 
  -3   8  26       68.33       53.65     55.13 o 
  -2   8  26      526.36      460.02     55.02 o 
  -1   8  26      124.16       92.60     59.21 o 
   0   8  26      495.91      530.19     36.42 o 
   1   8  26      115.17      101.21     68.18 o 
   2   8  26      460.99      503.67     83.29 o 
   3   8  26       61.97       61.93     37.64 o 
  -3   9  26       20.89       13.80     63.09 o 
  -2   9  26      460.51      467.38     48.64 o 
  -1   9  26       11.46        8.69     12.48 o 
   0   9  26       45.25       32.65     19.98 o 
   1   9  26        5.07       13.53     20.28 o 
   2   9  26      337.59      343.80    151.91 o 
  -2  10  26       63.36       45.25     41.38 o 
  -1  10  26       59.95       42.57     27.12 o 
   0  10  26      140.25      109.55     74.26 o 
   1  10  26       61.99       56.56     43.21 o 
   2  10  26      141.52       96.93     80.29 o 
  -1  11  26      120.70       75.87     75.81 o 
   0  11  26       23.26       15.44     19.28 o 
   1  11  26       78.82       44.27     61.51 o 
   2  11  26      191.86      106.76    190.41 o 
   0  12  26      218.58      177.63    129.24 o 
   1  12  26      471.09      417.55     95.19 o 
   1   0  27      144.24      131.52     51.77 o 
   2   0  27      903.60      971.73     52.01 o 
   3   0  27       10.68        3.32     13.77 o 
   4   0  27      980.75      988.86    163.16 o 
  -4   1  27       33.00       20.19     19.70 o 
  -3   1  27      112.87       87.02     49.86 o 
  -2   1  27      470.14      469.79     89.98 o 
  -1   1  27      575.47      520.58     62.82 o 
   0   1  27      885.65      907.44     54.74 o 
   1   1  27      579.78      543.09     59.34 o 
   2   1  27      538.69      548.76     49.26 o 
   3   1  27       96.86       80.83     59.35 o 
   4   1  27       34.80       31.26     34.40 o 
  -4   2  27       92.66       75.31    108.51 o 
  -3   2  27      409.71      319.70     56.71 o 
  -2   2  27      236.02      242.52     77.64 o 
  -1   2  27       22.03       26.57     16.32 o 
   0   2  27        0.02        3.35      9.82 o 
   1   2  27        3.78        7.08     19.12 o 
   2   2  27      245.69      237.92     67.47 o 
   3   2  27      375.76      371.36     55.04 o 
   4   2  27       55.35       45.47     86.56 o 
  -4   3  27       23.54       18.38     31.43 o 
  -3   3  27       19.17       14.20     16.52 o 
  -2   3  27       65.18       67.21     41.48 o 
  -1   3  27      636.74      715.77     42.25 o 
   0   3  27      649.21      607.32     50.69 o 
   1   3  27      672.04      743.39     62.99 o 
   2   3  27       76.51       82.25     49.25 o 
   3   3  27       26.58       32.59     45.72 o 
   4   3  27       21.85       15.94     36.62 o 
  -3   4  27      492.90      546.86     44.09 o 
  -2   4  27       29.77       26.63     18.45 o 
  -1   4  27      352.07      350.68     49.56 o 
   0   4  27       97.49       77.89     38.30 o 
   1   4  27      312.77      285.57     61.43 o 
   2   4  27       23.49       14.94     25.87 o 
   3   4  27      613.75      708.25    118.23 o 
  -3   5  27      129.03       91.42     68.84 o 
  -2   5  27       67.82       59.37     25.29 o 
  -1   5  27     1078.12     1173.60     54.69 o 
   0   5  27      221.28      181.13     68.40 o 
   1   5  27      968.99     1040.65     89.75 o 
   2   5  27       68.00       55.89     55.68 o 
   3   5  27      154.40      149.71    116.92 o 
  -3   6  27      365.20      388.56     55.07 o 
  -2   6  27      161.13      168.91     55.18 o 
  -1   6  27       92.33       70.75     42.76 o 
   0   6  27       76.73       68.04     39.85 o 
   1   6  27       96.53       88.04     57.64 o 
   2   6  27      147.96      141.74    100.02 o 
   3   6  27      275.41      259.40     85.77 o 
  -3   7  27       29.98       33.91     37.86 o 
  -2   7  27      322.29      354.54     36.41 o 
  -1   7  27      131.97      119.53     46.32 o 
   0   7  27      924.09      970.34     77.49 o 
   1   7  27      114.87      106.30     63.71 o 
   2   7  27      434.51      475.28     94.07 o 
   3   7  27       33.40       40.32     41.83 o 
  -2   8  27      252.82      259.43     48.14 o 
  -1   8  27       20.40       18.92     17.90 o 
   0   8  27        1.73        5.90     13.86 o 
   1   8  27       24.44       25.30     23.57 o 
   2   8  27      339.68      298.16    162.93 o 
  -2   9  27      593.51      577.59     67.07 o 
  -1   9  27      119.72       82.62     79.38 o 
   0   9  27      725.53      786.65     50.67 o 
   1   9  27       86.05       48.90     71.68 o 
   2   9  27      446.96      414.53     73.05 o 
  -1  10  27       12.68       13.18     20.05 o 
   0  10  27        0.56       -4.49     25.21 o 
   1  10  27       19.89       12.79     15.25 o 
   2  10  27       79.92       30.27    117.96 o 
  -1  11  27      355.18      366.07     51.22 o 
   0  11  27       96.97       42.99     75.21 o 
   1  11  27      428.72      402.02     62.07 o 
   0  12  27       27.36       10.69     31.48 o 
   0   0  28     1050.80     1170.52    167.98 o 
   1   0  28       68.28       50.68     26.72 o 
   2   0  28      603.06      595.37     41.78 o 
   3   0  28        1.30        8.27     18.37 o 
   4   0  28        4.72       12.11     19.50 o 
  -3   1  28       79.30       80.10     55.66 o 
  -2   1  28      176.63      180.11     70.31 o 
  -1   1  28      115.10       92.85     38.45 o 
   0   1  28       10.57       12.13     18.17 o 
   1   1  28      202.60      182.27     84.79 o 
   2   1  28      223.30      235.07     49.11 o 
   3   1  28       88.25       86.78     48.20 o 
   4   1  28      193.69      103.79    241.95 o 
  -4   2  28       35.88        8.49     29.74 o 
  -3   2  28      157.09      137.73     93.95 o 
  -2   2  28      214.55      236.60     50.21 o 
  -1   2  28      324.41      348.23     32.10 o 
   0   2  28      475.82      478.84     67.69 o 
   1   2  28      233.76      261.18     87.19 o 
   2   2  28      205.24      222.10     64.76 o 
   3   2  28      188.92      190.89    144.39 o 
  -3   3  28      377.86      342.76     50.93 o 
  -2   3  28      231.29      226.49     48.22 o 
  -1   3  28      443.68      431.30     40.77 o 
   0   3  28       98.71      110.95     68.68 o 
   1   3  28      434.21      415.42     75.06 o 
   2   3  28      241.77      282.95     56.81 o 
   3   3  28      257.64      279.87     51.84 o 
  -3   4  28       95.31       78.61     61.91 o 
  -2   4  28       58.41       56.41     24.99 o 
  -1   4  28     1248.04     1314.45     46.89 o 
   0   4  28       37.84       25.57     17.30 o 
   1   4  28     1195.94     1219.97     97.22 o 
   2   4  28       77.53       76.15     64.70 o 
   3   4  28       52.33       50.90     79.62 o 
  -3   5  28      324.05      356.18     49.96 o 
  -2   5  28       72.12       64.02     28.93 o 
  -1   5  28      193.72      187.13     53.53 o 
   0   5  28      384.82      342.24    161.65 o 
   1   5  28      226.72      217.05    100.41 o 
   2   5  28      100.32       94.96     62.70 o 
   3   5  28      519.51      605.41     93.27 o 
  -3   6  28       29.64       24.09     16.87 o 
  -2   6  28      106.00       93.75     44.35 o 
  -1   6  28      167.25      178.51     35.55 o 
   0   6  28      648.97      721.14     66.37 o 
   1   6  28      253.58      264.64    124.57 o 
   2   6  28       81.61       77.10     55.81 o 
   3   6  28       28.21       32.12     39.09 o 
  -2   7  28      390.93      394.09     37.80 o 
  -1   7  28      117.62       87.99     44.29 o 
   0   7  28      178.99      153.16    104.66 o 
   1   7  28       76.92       51.95     48.50 o 
   2   7  28      321.89      287.49    154.17 o 
  -2   8  28      195.56      201.41     46.23 o 
  -1   8  28        6.87        8.43     15.06 o 
   0   8  28      531.67      555.48     59.24 o 
   1   8  28        5.50       10.04     26.02 o 
   2   8  28      258.37      235.73     67.24 o 
  -2   9  28      169.53      118.23    118.84 o 
  -1   9  28       18.74       16.18     14.46 o 
   0   9  28        3.90        6.11     12.59 o 
   1   9  28        5.08        2.92     21.02 o 
   2   9  28      244.87      116.09    250.07 o 
  -1  10  28      132.82       74.08     99.22 o 
   0  10  28       92.79       63.63     80.13 o 
   1  10  28      138.81       69.35     97.66 o 
   0  11  28      111.88       47.02     94.25 o 
   1   0  29      163.95      168.57     55.74 o 
   2   0  29        9.04       16.07     14.28 o 
   3   0  29       67.04       71.90     45.17 o 
  -3   1  29      230.07      276.79     53.19 o 
  -2   1  29      109.42      108.10     59.73 o 
  -1   1  29      183.70      149.87     81.59 o 
   0   1  29      530.84      539.14     73.19 o 
   1   1  29      114.98       83.22     54.03 o 
   2   1  29       50.90       51.11     30.62 o 
   3   1  29      201.54      174.83    158.55 o 
  -3   2  29      486.11      496.62     51.72 o 
  -2   2  29      539.39      552.93     37.96 o 
  -1   2  29      571.81      544.45     77.25 o 
   0   2  29      757.25      718.82     91.67 o 
   1   2  29      552.52      519.47     61.28 o 
   2   2  29      607.44      636.27     51.09 o 
   3   2  29      526.84      589.54     70.69 o 
  -3   3  29        6.21        7.07     14.52 o 
  -2   3  29      101.53       88.94     49.40 o 
  -1   3  29      467.33      463.85     38.37 o 
   0   3  29       61.17       72.83     44.98 o 
   1   3  29      522.19      509.39     62.64 o 
   2   3  29      118.07      107.43     65.55 o 
   3   3  29       21.35       26.30     23.87 o 
  -3   4  29      451.70      487.97     57.37 o 
  -2   4  29       94.08       75.45     45.67 o 
  -1   4  29       29.22       24.54     14.62 o 
   0   4  29      257.27      305.34    111.36 o 
   1   4  29       12.65       16.11     28.11 o 
   2   4  29       89.49       70.70     72.74 o 
   3   4  29      309.54      341.04     92.41 o 
  -3   5  29        4.27       12.34     13.79 o 
  -2   5  29      175.23      161.67     77.81 o 
  -1   5  29      257.25      300.46     53.29 o 
   0   5  29      100.16       77.92     49.78 o 
   1   5  29      202.88      239.88     60.79 o 
   2   5  29       97.49      116.29     72.89 o 
  -2   6  29      540.95      564.80     40.29 o 
  -1   6  29      120.69       89.47     50.25 o 
   0   6  29      220.50      170.13    114.28 o 
   1   6  29      107.55       93.55     94.00 o 
   2   6  29      514.25      550.95     75.30 o 
  -2   7  29      252.07      266.81     39.37 o 
  -1   7  29      179.10      155.91     48.53 o 
   0   7  29      187.51      155.38    131.71 o 
   1   7  29      167.78      126.06    129.93 o 
   2   7  29      229.97      195.11    155.98 o 
  -2   8  29       16.17       17.86     19.15 o 
  -1   8  29      222.90      241.92     40.88 o 
   0   8  29       16.70       13.27     24.83 o 
   1   8  29      255.73      190.81    158.33 o 
   2   8  29       14.04       17.90     43.11 o 
  -1   9  29       30.19       25.72     17.63 o 
   0   9  29      122.31       74.68     96.23 o 
   1   9  29       36.40       31.43     50.38 o 
  -1  10  29       99.47       60.19     52.96 o 
   0  10  29       72.86       39.36     62.72 o 
   1  10  29      125.18       87.26    112.18 o 
   0   0  30      428.05      427.62     73.25 o 
   1   0  30      136.01      129.44     67.45 o 
   2   0  30      297.62      292.82     63.27 o 
   3   0  30      173.22      189.47     58.58 o 
  -3   1  30       14.68       20.11     22.21 o 
  -2   1  30      260.68      288.09     55.83 o 
  -1   1  30      848.45      863.02     64.91 o 
   0   1  30        5.86       14.04     20.59 o 
   1   1  30      766.72      823.06     63.79 o 
   2   1  30      217.61      241.29     54.15 o 
   3   1  30       22.89       18.62     23.25 o 
  -3   2  30      201.17      182.41     58.49 o 
  -2   2  30      334.01      326.62     45.46 o 
  -1   2  30      257.28      249.07     54.74 o 
   0   2  30      102.91      110.72     65.72 o 
   1   2  30      286.14      278.25     54.14 o 
   2   2  30      363.84      376.89     55.17 o 
   3   2  30      228.47      229.31     79.08 o 
  -3   3  30      168.03      102.90    100.35 o 
  -2   3  30      395.97      399.40     41.59 o 
  -1   3  30       60.85       60.35     31.37 o 
   0   3  30      683.57      683.11     63.99 o 
   1   3  30       39.58       30.92     24.97 o 
   2   3  30      366.88      409.05     58.29 o 
  -3   4  30       18.30       16.45     20.58 o 
  -2   4  30       67.58       53.91     36.54 o 
  -1   4  30      150.54      118.72     83.79 o 
   0   4  30       60.58       49.98     31.55 o 
   1   4  30      143.13      138.42     94.73 o 
   2   4  30       98.44       98.25     90.08 o 
  -3   5  30       79.97       51.90     94.15 o 
  -2   5  30      134.80      106.67     59.08 o 
  -1   5  30       56.87       49.58     33.88 o 
   0   5  30      407.46      422.17     70.37 o 
   1   5  30       48.43       44.85     57.06 o 
   2   5  30      178.27      145.13    141.77 o 
  -2   6  30      228.73      195.35     67.44 o 
  -1   6  30      153.39      118.15     84.37 o 
   0   6  30        4.30        8.66     20.46 o 
   1   6  30      168.45      148.13    110.84 o 
   2   6  30      292.37      243.14     78.06 o 
  -2   7  30      185.55      128.80    103.40 o 
  -1   7  30      322.08      299.23     39.80 o 
   0   7  30      168.86      136.60     84.59 o 
   1   7  30      340.32      313.53     90.65 o 
  -1   8  30      119.36       75.40     48.89 o 
   0   8  30      218.95      180.37     63.46 o 
   1   8  30      160.56       84.81    112.57 o 
  -1   9  30      236.89      244.87     34.69 o 
   0   9  30       37.94       27.55     30.58 o 
   1   9  30      254.60      210.85    136.37 o 
   1   0  31      277.09      268.63     61.54 o 
   2   0  31        4.99       16.03     16.61 o 
   3   0  31      151.09       87.69    149.34 o 
  -3   1  31      302.36      318.92     58.36 o 
  -2   1  31        3.23        7.72     11.99 o 
  -1   1  31       57.66       50.13     34.90 o 
   0   1  31       68.97       49.76     30.06 o 
   1   1  31       74.17       67.85     41.01 o 
   2   1  31       14.73       11.41     20.32 o 
  -3   2  31      138.90      109.53     84.33 o 
  -2   2  31      184.51      143.71     41.30 o 
  -1   2  31      376.77      363.11     43.11 o 
   0   2  31      293.78      284.25    168.48 o 
   1   2  31      346.95      340.80     45.32 o 
   2   2  31      213.67      205.67     44.85 o 
  -2   3  31      122.31       93.17     64.13 o 
  -1   3  31       27.09       21.92     19.00 o 
   0   3  31        0.14        5.24     20.76 o 
   1   3  31       12.74       17.79     22.45 o 
   2   3  31       97.66       85.14     76.18 o 
  -2   4  31      116.43       84.23     61.79 o 
  -1   4  31       35.04       13.71     15.41 o 
   0   4  31      630.22      738.01     93.00 o 
   1   4  31       51.18       42.59     34.53 o 
   2   4  31       85.56       84.00     61.00 o 
  -2   5  31      422.94      375.38     49.42 o 
  -1   5  31       48.08       27.10     31.69 o 
   0   5  31       23.06       16.48     29.47 o 
   1   5  31       35.18       24.41     22.68 o 
  -2   6  31      206.65      184.95     44.83 o 
  -1   6  31      238.28      213.42     35.14 o 
   0   6  31      468.36      446.53     84.03 o 
   1   6  31      292.61      249.10     71.91 o 
  -2   7  31       23.51       15.39     22.31 o 
  -1   7  31       81.34       49.68     58.64 o 
   0   7  31       58.33       39.41     67.47 o 
   1   7  31       68.37       44.44     59.41 o 
  -1   8  31      379.45      416.18     87.69 o 
   0   8  31       51.75       26.99     28.59 o 
   0   0  32       19.23       12.46     29.44 o 
   1   0  32       83.08       52.45     40.13 o 
   2   0  32      292.92      253.83     50.41 o 
  -2   1  32       16.10        3.38     19.97 o 
  -1   1  32      322.85      333.96     54.25 o 
   0   1  32       66.50       49.31     52.16 o 
   1   1  32      359.52      345.02     38.03 o 
   2   1  32       32.30       18.58     15.65 o 
  -2   2  32      164.33      103.26    100.69 o 
  -1   2  32       99.19       69.88     66.92 o 
   0   2  32       41.12       31.24     37.22 o 
   1   2  32      128.48       95.80     62.34 o 
   2   2  32       81.65       58.54     58.95 o 
  -2   3  32      426.55      483.33     53.12 o 
  -1   3  32      128.51       83.49     66.13 o 
   0   3  32      549.01      565.17     60.38 o 
   1   3  32       89.97       64.43     68.79 o 
  -2   4  32      125.59       69.52     57.46 o 
  -1   4  32       79.09       43.11     42.96 o 
   0   4  32        5.92        5.35     19.15 o 
   1   4  32       60.36       36.58     28.46 o 
  -2   5  32       91.23       27.48     57.73 o 
  -1   5  32       12.84       11.10     22.93 o 
   0   5  32      297.55      326.55     57.31 o 
   1   5  32        1.03      -10.61     32.57 o 
  -1   6  32       48.10       35.84     41.08 o 
   0   6  32       88.60       61.16     51.07 o 
   1   6  32       68.19       37.24     92.14 o 
   0   7  32      106.53       69.93    137.04 o 
   0   8  32        1.70        0.56     22.10 o 
   1   0  33      798.03      844.19     89.15 o 
   2   0  33       69.73       26.34     48.41 o 
  -2   1  33      402.76      353.92     78.69 o 
  -1   1  33       24.64       20.59     22.11 o 
   0   1  33      152.88      119.05    104.16 o 
   1   1  33       47.40       41.53     43.20 o 
   2   1  33      358.29      341.30     81.02 o 
  -2   2  33      196.36       87.12    129.20 o 
  -1   2  33      141.31      106.46    100.07 o 
   0   2  33      312.46      247.07    152.24 o 
   1   2  33      156.89      115.22    115.48 o 
   2   2  33      146.87       57.36    117.48 o 
  -2   3  33      291.98      321.23     59.45 o 
  -1   3  33      215.23      165.71    122.17 o 
   0   3  33       22.62       14.62     21.04 o 
   1   3  33      222.58      160.64    184.76 o 
  -1   4  33      108.68       60.66    104.59 o 
   0   4  33      382.22      373.10     71.26 o 
  -1   5  33      193.99      102.26    162.28 o 
   0   5  33       50.33       45.44     54.87 o 
  -1   6  33       85.68       41.10     92.40 o 
   0   1  34       53.58       40.24     54.12 o 
                                                 
